# Supplementary material for: Discarded sequencing reads uncover natural variation in pest resistance in Thlaspi arvense
Source: eLife. 2024 Dec 19;13:RP95510. doi: 10.7554/eLife.95510 (PMC11658765; doi:10.7554/eLife.95510)
Supplement: Supplementary file 2. — Results of MG-RAST classification of exogenous reads at the family level, using RefSeq as query database. [file elife-95510-supp2.csv]

Domain	Kingdom	Phylum	Class	Order	Family	Description	AVG	Median	TA_DE_08_02_F1_HC0_M1_1	TA_SE_04_07_F1_HC0_M1_1	TA_SE_06_09_F1_HC0_M1_1	TA_SE_08_11_F1_HC0_M1_1	TA_DE_11_08_F1_HC0_M1_1	TA_NL_01_04_F1_HC0_M1_1	TA_SE_09_09_F1_HC0_M1_1	TA_SE_09_10_F1_HC0_M1_1	TA_DE_07_05_F1_HC0_M1_1	TA_SE_04_03_F1_HC0_M1_1	TA_SE_01_05_F1_HC0_M1_1	TA_DE_04_10_F1_HC0_M1_1	TA_SE_02_10_F1_HC0_M1_1	TA_DE_08_04_F1_HC0_M1_1	TA_SE_01_02_F1_HC0_M1_1	TA_DE_14_10_F1_HC0_M1_1	TA_DE_11_12_F1_HC0_M1_1	TA_SE_09_06_F1_HC0_M1_1		TA_DE_04_05_F1_HC0_M1_1	TA_FR_03_09_F1_HC0_M1_1	TA_DE_14_03_F1_HC0_M1_1	TA_DE_04_07_F1_HC0_M1_1	TA_DE_03_01_F1_HC0_M1_1	TA_DE_07_08_F1_HC0_M1_1	TA_FR_03_06_F1_HC0_M1_1	TA_DE_10_01_F1_HC0_M1_1	TA_DE_12_03_F1_HC0_M1_1	TA_DE_11_04_F1_HC0_M1_1	TA_DE_07_07_F1_HC0_M1_1	TA_DE_03_06_F1_HC0_M1_1	TA_SE_07_01_F1_HC0_M1_1	TA_SE_03_05_F1_HC0_M1_1	TA_SE_12_05_F1_HC0_M1_1	TA_FR_01_01_F1_HC0_M1_1	TA_SE_07_07_F1_HC0_M1_1	TA_NL_01_09_F1_HC0_M1_1	TA_SE_11_07_F1_HC0_M1_1	TA_DE_01_04_F1_HC0_M1_1	TA_SE_06_04_F1_HC0_M1_1	TA_DE_09_06_F1_HC0_M1_1
Domain	Kingdom	Phylum	Class	Order	Family	Description	AVG	Median	mgm4924598.3	mgm4924599.3	mgm4924600.3	mgm4924601.3	mgm4924602.3	mgm4924603.3	mgm4924604.3	mgm4924605.3	mgm4924606.3	mgm4924607.3	mgm4924608.3	mgm4924609.3	mgm4924610.3	mgm4924611.3	mgm4924612.3	mgm4924613.3	mgm4924614.3	mgm4924615.3	mgm4927138.3	mgm4924616.3	mgm4924617.3	mgm4924618.3	mgm4924619.3	mgm4924620.3	mgm4924621.3	mgm4924622.3	mgm4924623.3	mgm4924624.3	mgm4924625.3	mgm4924626.3	mgm4924627.3	mgm4924628.3	mgm4924629.3	mgm4924630.3	mgm4924631.3	mgm4924632.3	mgm4924633.3	mgm4924634.3	mgm4924635.3	mgm4924636.3	mgm4924637.3
Bacteria	Bacteria	Proteobacteria	Gammaproteobacteria	Enterobacteriales	Enterobacteriaceae	Buchnera	9143	1061	3055	8346	15716	1729	24409	890	270	1913	3210	2309	1460	1576	77	14186	427	728	394	2013	823	3144	2976	463	15843	6710	807	4094	199	447	417	5916	14472	87	208	1066	349	389	403	194	3512	127	112974
Bacteria	Bacteria	Firmicutes	Bacilli	Bacillales	Staphylococcaceae	bacteria	2773	674	4558	189	156	1077	192	429	169	395	12818	440	272	1899	90	250	758	89	137	998	40	1255	560	242	1200	11784	86	8718	724	7875	199	189	2549	1080	124	741	1970	201	2388	68	240	430	11688
Bacteria	Bacteria	Proteobacteria	Betaproteobacteria	Burkholderiales	Burkholderiaceae	bacteria	4603	643	1525	3227	1591	976	331	513	368	867	1142	2724	853	532	148	622	166	117	1618	10903	451	1164	24844	2913	874	6769	460	4619	260	280	392	493	960	113	366	75	211	5083	1759	78	461	124	700
Eukaryota	Plantae	Streptophyta	unclassified (derived from Streptophyta)	Vitales	Vitaceae	plant	456	494	0	0	0	0	0	0	0	0	0	0	0	0	0	0	0	0	0	0	0	0	0	0	0	0	0	0	0	0	0	0	0	0	0	0	0	0	0	0	0	0	0
Eukaryota	Fungi	Ascomycota	Leotiomycetes	Helotiales	Sclerotiniaceae	Leotiomycetes, maybe Erysiphales	1158	348	1972	637	419	1195	65	55	62	407	1273	4588	1152	112	408	782	886	23	69	122	52	717	7456	72	327	142	62	8083	292	1272	89	114	953	170	58	580	40	87	433	337	81	24	786
Bacteria	Bacteria	Actinobacteria	Actinobacteria (class)	Actinomycetales	Mycobacteriaceae	bacteria	1206	324	3198	1166	283	359	144	171	170	394	820	821	440	353	32	522	168	67	977	5224	45	452	10355	650	925	2432	136	3292	178	257	149	404	612	130	81	64	85	923	411	27	154	53	419
Bacteria	Bacteria	Proteobacteria	Gammaproteobacteria	Pseudomonadales	Pseudomonadaceae	Pseudomonas	1622	323	8265	706	398	581	230	716	173	795	841	667	1218	525	63	274	173	93	448	3170	73	368	15481	767	1203	1991	92	2877	114	151	112	190	270	83	117	148	60	777	517	83	222	141	863
Eukaryota	Animalia	Arthropoda	Insecta	Hemiptera	Aphididae	Aphids	3209	289	3597	2479	18896	475	19543	182	346	597	976	1191	638	664	20	8469	156	309	32	455	116	918	440	55	4377	1285	612	310	60	239	150	3026	6562	30	38	386	197	75	136	43	237	44	20634
Bacteria	Bacteria	Proteobacteria	Betaproteobacteria	Burkholderiales	Comamonadaceae	bacteria	1262	281	990	946	1253	509	382	281	286	350	356	692	610	351	42	339	68	91	480	2459	110	608	8312	872	467	2128	131	1200	222	127	229	219	474	99	65	38	45	761	459	66	193	55	255
Bacteria	Bacteria	Actinobacteria	Actinobacteria (class)	Actinomycetales	Micrococcaceae	bacteria	591	218	1016	237	122	133	184	249	66	261	1149	246	152	405	57	137	128	43	122	712	56	288	1716	144	500	1595	288	4564	173	416	93	261	518	249	37	72	124	186	465	47	89	93	562
Bacteria	Bacteria	Proteobacteria	Alphaproteobacteria	Rhodobacterales	Rhodobacteraceae	bacteria	741	202	1092	451	395	181	188	251	106	274	304	364	257	261	34	255	217	113	353	1452	70	232	7451	328	499	1861	199	1792	113	246	126	177	307	61	66	33	46	471	285	28	132	51	359
Eukaryota	Plantae	Streptophyta	Liliopsida	Poales	Poaceae	plant	503	195	246	450	286	152	237	116	184	116	314	609	167	164	130	191	146	102	186	205	53604	301	451	90	267	290	209	555	137	287	141	198	195	147	83	104	92	237	270	114	234	44	335
Bacteria	Bacteria	Bacteroidetes	Flavobacteria	Flavobacteriales	Flavobacteriaceae	bacteria	841	174	3247	265	148	174	174	641	57	225	518	259	236	304	21	314	180	35	401	2522	271	352	4697	298	616	1370	44	1653	111	95	173	197	249	34	40	41	30	464	263	30	81	37	456
Bacteria	Bacteria	Actinobacteria	Actinobacteria (class)	Actinomycetales	Propionibacteriaceae	bacteria (human skin)	261	162	404	116	109	132	179	336	164	203	889	223	337	309	49	141	229	40	92	420	157	220	343	123	351	162	264	717	123	154	282	164	196	56	25	160	82	81	111	113	523	37	968
Bacteria	Bacteria	Actinobacteria	Actinobacteria (class)	Actinomycetales	Nocardiaceae	Actinobacteria	490	137	1034	337	113	152	95	114	29	192	624	298	139	153	27	137	98	29	227	1289	20	205	4075	250	299	1155	55	1669	112	232	46	172	313	80	31	27	46	275	235	20	62	24	239
Eukaryota	Fungi	Ascomycota	Sordariomycetes	Sordariales	Lasiosphaeriaceae	Ascomycota, Sordariales	438	137	668	257	187	413	31	27	40	170	413	1454	449	39	161	299	303	16	15	50	716	256	2960	18	116	59	19	3169	136	479	21	45	335	89	18	230	17	41	168	137	26	10	439
Eukaryota	Fungi	Ascomycota	Dothideomycetes	Pleosporales	Phaeosphaeriaceae	Ascomycota, Pleosporales	259	129	354	147	141	228	74	22	47	118	239	766	265	84	99	184	184	24	40	101	38	138	2407	80	166	187	77	1439	105	250	36	99	187	60	35	119	36	57	113	64	49	13	251
Eukaryota	Fungi	Ascomycota	Sordariomycetes	Sordariales	Sordariaceae	Ascomycota, Sordariales	318	121	544	182	129	333	24	25	31	113	384	1215	269	48	102	177	253	8	18	63	103	197	2138	14	121	80	31	2132	77	315	37	50	255	56	24	153	15	27	141	79	29	16	206
Bacteria	Bacteria	Actinobacteria	Actinobacteria (class)	Actinomycetales	Streptomycetaceae	bacteria	734	116	0	0	0	0	0	0	0	0	0	0	0	0	0	0	0	0	0	0	0	0	0	0	0	0	0	0	0	0	0	0	0	0	0	0	0	0	0	0	0	0	0
Bacteria	Bacteria	Proteobacteria	Alphaproteobacteria	Rhizobiales	Phyllobacteriaceae	bacteria	586	114	767	330	249	124	71	154	72	192	210	274	192	109	14	148	104	33	303	1320	36	136	5937	260	294	1492	44	1165	63	49	59	96	151	39	26	22	12	372	158	21	72	24	176
Bacteria	Bacteria	Proteobacteria	Gammaproteobacteria	Thiotrichales	Piscirickettsiaceae	bacteria	1004	110	271	314	36	202	30	65	54	694	98	564	200	110	19	129	47	14	522	1894	11	207	5469	760	168	2112	71	3878	21	51	59	87	95	8	64	29	30	1120	344	8	50	15	165
Eukaryota	Animalia	Arthropoda	Insecta	Diptera	Culicidae	Mosquitoes family	593	108	597	12193	2251	89	2189	52	2071	91	254	160	83	311	14	1043	29	62	16	1571	456	173	2280	18	440	410	1457	185	174	456	24	1242	742	18	18	56	33	15	45	22	80	7	2173
Eukaryota	Fungi	Ascomycota	Sordariomycetes	Magnaporthales	Magnaporthaceae	Ascomycota, Sordariales	278	105	428	140	115	269	32	23	27	99	289	1061	289	37	118	187	218	7	14	56	38	160	1864	24	92	56	35	1878	83	314	30	48	212	44	23	148	15	17	101	68	25	7	215
Bacteria	Bacteria	Proteobacteria	Alphaproteobacteria	Caulobacterales	Caulobacteraceae	Proteobacteria	351	91	781	266	384	80	117	93	56	130	269	128	102	108	9	72	48	51	166	705	20	114	5460	163	344	628	34	650	57	44	74	66	104	42	32	40	29	163	119	25	54	13	171
Bacteria	Bacteria	Actinobacteria	Actinobacteria (class)	Actinomycetales	Frankiaceae		383	89	763	249	85	118	68	69	36	139	263	253	82	126	17	93	62	19	209	1055	12	124	4076	246	275	708	49	1009	58	115	47	138	154	49	32	24	35	238	166	9	33	14	151
Bacteria	Bacteria	Proteobacteria	Betaproteobacteria	Rhodocyclales	Rhodocyclaceae		467	85	344	295	230	105	46	65	53	136	94	294	142	81	12	73	32	82	191	1323	15	134	3040	334	153	792	46	582	50	27	59	74	139	18	39	10	20	379	183	10	55	12	108
Eukaryota	Animalia	Chordata	Mammalia	Primates	Hominidae		166	85	213	276	258	62	223	98	178	75	187	63	65	119	18	131	70	32	22	1038	441	82	238	87	239	101	164	130	130	287	19	312	90	16	12	104	37	12	46	17	143	12	471
Eukaryota	Fungi	Ascomycota	Sordariomycetes	Hypocreales	Nectriaceae	Ascomycota	469	79	0	0	0	0	0	0	0	0	0	0	0	0	0	0	0	0	0	0	0	0	0	0	0	0	0	0	0	0	0	0	0	0	0	0	0	0	0	0	0	0	0
Bacteria	Bacteria	Actinobacteria	Actinobacteria (class)	Actinomycetales	Brevibacteriaceae		403	74	446	89	27	58	35	245	41	63	969	74	34	168	6	46	75	17	23	245	1	156	529	36	110	1244	41	7634	113	288	36	36	245	208	18	24	69	75	260	4	41	54	506
Bacteria	Bacteria	Bacteroidetes	Cytophagia	Cytophagales	Cytophagaceae		225	74	420	111	76	73	73	126	35	74	127	92	77	97	6	98	60	24	89	440	232	118	3428	95	201	477	41	305	46	42	39	74	133	30	15	18	24	96	107	9	30	11	206
Bacteria	Bacteria	Proteobacteria	Betaproteobacteria	Methylophilales	Methylophilaceae		469	70	170	247	599	81	91	51	38	139	104	184	120	75	10	59	15	19	192	958	16	124	4839	300	119	653	24	846	35	14	77	46	70	5	33	11	19	436	139	6	46	11	75
Eukaryota	Plantae	Streptophyta	unclassified (derived from Streptophyta)	Malpighiales	Euphorbiaceae		537	69	86	286	110	75	48	53	43	49	68	236	65	54	66	33	68	43	51	135	93818	79	197	69	66	89	66	73	80	70	61	48	70	194	48	43	32	68	81	60	72	27	117
Bacteria	Bacteria	Proteobacteria	Betaproteobacteria	Burkholderiales	unclassified (derived from Burkholderiales)		358	67	261	217	273	96	72	55	61	92	78	179	117	71	14	63	22	47	136	911	29	128	2224	213	128	633	35	354	38	36	66	54	113	18	33	12	5	249	128	16	34	4	61
Bacteria	Bacteria	Proteobacteria	Alphaproteobacteria	Rhodospirillales	Rhodospirillaceae		266	66	304	173	140	75	95	185	47	109	85	145	121	67	6	72	45	55	152	553	33	117	2019	128	196	435	36	414	64	41	49	58	95	20	16	11	11	127	112	12	32	12	108
Eukaryota	Fungi	Ascomycota	Sordariomycetes	Sordariales	Chaetomiaceae		193	66	360	113	73	209	19	17	20	70	205	764	175	20	64	141	197	8	15	39	56	127	1187	7	60	39	10	1330	58	200	22	36	163	38	5	95	4	13	70	66	25	3	131
Bacteria	Bacteria	Proteobacteria	Alphaproteobacteria	Sphingomonadales	Erythrobacteraceae		297	65	1865	202	311	68	59	41	36	124	251	143	78	86	12	86	89	19	200	433	10	82	3877	97	309	565	25	838	40	28	49	61	85	4	25	11	19	233	128	5	41	5	112
Bacteria	Bacteria	Cyanobacteria	unclassified (derived from Cyanobacteria)	Chroococcales	unclassified (derived from Chroococcales)		201	65	275	160	83	43	41	61	29	87	88	101	88	57	18	51	61	12	100	475	869	82	1205	126	261	564	22	371	45	34	33	56	92	17	14	22	12	92	61	22	38	10	149
Eukaryota	Plantae	Streptophyta	unclassified (derived from Streptophyta)	Malpighiales	Salicaceae		665	59	69	213	60	49	74	44	110	54	49	196	44	62	36	47	41	52	49	174	124767	58	136	64	76	86	64	49	59	71	33	52	40	83	30	60	28	89	50	41	52	17	144
Eukaryota	Fungi	Ascomycota	Dothideomycetes	Pleosporales	Pleosporaceae		106	59	155	64	59	82	44	12	31	56	102	315	83	59	31	65	80	14	22	51	67	50	1528	45	83	100	35	428	45	97	23	65	53	24	28	40	20	27	57	33	26	13	95
Bacteria	Bacteria	Proteobacteria	Gammaproteobacteria	Chromatiales	Chromatiaceae		392	58	191	149	53	82	30	50	23	228	64	218	105	60	13	47	38	13	201	1015	8	98	2430	294	100	812	30	1129	12	23	28	42	64	9	18	13	16	363	120	5	33	10	93
Bacteria	Bacteria	Proteobacteria	Gammaproteobacteria	Chromatiales	Ectothiorhodospiraceae		385	58	217	181	79	88	32	38	19	194	76	230	92	64	13	56	23	13	193	1283	20	100	2776	359	121	749	24	833	19	34	47	47	76	16	27	10	20	286	101	4	27	5	118
Bacteria	Bacteria	Proteobacteria	Alphaproteobacteria	Rhizobiales	Rhizobiaceae		503	57	0	0	0	0	0	0	0	0	0	0	0	0	0	0	0	0	0	0	0	0	0	0	0	0	0	0	0	0	0	0	0	0	0	0	0	0	0	0	0	0	0
Bacteria	Bacteria	Proteobacteria	Gammaproteobacteria	Alteromonadales	Shewanellaceae		328	53	246	149	98	68	82	72	24	114	97	153	87	59	2	79	37	26	124	733	18	67	1837	182	142	534	18	604	30	20	30	50	101	14	14	14	8	226	111	8	42	11	422
Eukaryota	Fungi	Ascomycota	Eurotiomycetes	Onygenales	Ajellomycetaceae		138	53	190	115	73	132	24	4	16	65	137	493	137	24	47	74	99	3	3	31	27	95	839	16	50	40	17	971	34	137	12	38	111	25	10	67	3	15	48	40	12	4	141
Bacteria	Bacteria	Proteobacteria	Alphaproteobacteria	Sphingomonadales	Sphingomonadaceae		277	51	0	0	0	0	0	0	0	0	0	0	0	0	0	0	0	0	0	0	0	0	0	0	0	0	0	0	0	0	0	0	0	0	0	0	0	0	0	0	0	0	0
Bacteria	Bacteria	Actinobacteria	Actinobacteria (class)	Actinomycetales	Intrasporangiaceae		149	50	489	104	51	57	45	36	19	71	108	95	63	96	9	51	33	14	68	423	4	65	1053	76	133	335	23	515	42	34	21	219	175	17	15	12	18	86	80	4	21	11	83
Bacteria	Bacteria	Proteobacteria	Alphaproteobacteria	Rhizobiales	Bradyrhizobiaceae		307	48	0	0	0	0	0	0	0	0	0	0	0	0	0	0	0	0	0	0	0	0	0	0	0	0	0	0	0	0	0	0	0	0	0	0	0	0	0	0	0	0	0
Bacteria	Bacteria	Proteobacteria	Gammaproteobacteria	unclassified (derived from Gammaproteobacteria)	unclassified (derived from Gammaproteobacteria)		273	47	227	124	131	61	76	33	14	111	73	147	77	51	8	74	25	21	114	786	22	53	1762	217	133	493	24	392	21	32	20	46	90	15	14	10	17	157	72	2	29	9	302
Bacteria	Bacteria	Actinobacteria	Actinobacteria (class)	Actinomycetales	Nocardiopsaceae		160	43	400	114	38	43	31	40	22	74	165	88	58	70	6	63	20	6	76	435	13	63	1327	63	127	334	15	641	45	56	20	36	85	19	3	12	21	87	80	6	28	6	53
Bacteria	Bacteria	Actinobacteria	Actinobacteria (class)	Actinomycetales	Pseudonocardiaceae		275	42	0	0	0	0	0	0	0	0	0	0	0	0	0	0	0	0	0	0	0	0	0	0	0	0	0	0	0	0	0	0	0	0	0	0	0	0	0	0	0	0	0
Bacteria	Bacteria	Proteobacteria	Deltaproteobacteria	Myxococcales	Myxococcaceae		147	42	297	119	82	48	34	36	22	56	55	100	101	62	5	59	34	15	104	412	23	68	1160	67	98	237	18	208	34	22	27	67	76	15	12	3	14	89	119	6	33	8	1305
Bacteria	Bacteria	Proteobacteria	Alphaproteobacteria	Rhodospirillales	Acetobacteraceae		124	42	182	78	64	47	48	122	10	39	68	58	56	57	5	28	16	40	71	285	39	54	976	70	225	269	25	208	49	25	24	56	62	10	11	20	7	65	92	6	30	5	79
Eukaryota	Animalia	Chordata	Mammalia	Rodentia	Muridae		85	42	100	280	256	32	197	20	178	20	87	51	48	74	2	113	7	20	12	192	307	44	246	12	71	111	133	51	73	167	11	365	67	6	6	18	6	7	16	4	31	6	269
Bacteria	Bacteria	Firmicutes	Bacilli	Lactobacillales	Streptococcaceae		90	41	144	38	19	109	20	49	38	22	113	60	58	49	5	29	26	6	17	77	12	64	218	12	66	143	24	487	23	72	9	14	59	16	2	34	7	24	135	16	31	5	209
Bacteria	Bacteria	Bacteroidetes	Sphingobacteria	Sphingobacteriales	Sphingobacteriaceae		125	39	248	66	36	39	43	353	18	35	60	36	48	72	12	60	20	14	41	233	114	75	1147	35	122	375	14	194	45	29	35	65	75	16	10	21	11	48	60	6	18	4	236
Eukaryota	Plantae	Streptophyta	unclassified (derived from Streptophyta)	Caryophyllales	Amaranthaceae		44	39	38	125	34	27	32	20	45	49	21	155	37	76	16	33	35	47	50	91	20	34	62	24	69	40	26	60	53	30	41	24	56	30	20	41	12	56	23	33	46	7	68
Eukaryota	Animalia	Arthropoda	Arachnida	Ixodida	Ixodidae		116	38	158	164	540	30	257	16	146	14	131	31	23	295	2	188	8	64	3	144	28	79	191	5	74	271	106	40	292	447	4	1388	83	6	1	18	13	3	24	1	46	5	273
Bacteria	Bacteria	Bacteroidetes	Bacteroidia	Bacteroidales	Bacteroidaceae		115	38	263	42	33	32	27	103	13	39	78	83	33	41	19	40	19	16	44	218	115	55	1052	44	107	203	23	327	28	51	33	38	179	12	5	15	15	65	54	7	7	4	110
Bacteria	Bacteria	Actinobacteria	Actinobacteria (class)	Actinomycetales	Corynebacteriaceae		199	37	0	0	0	0	0	0	0	0	0	0	0	0	0	0	0	0	0	0	0	0	0	0	0	0	0	0	0	0	0	0	0	0	0	0	0	0	0	0	0	0	0
Eukaryota	Animalia	Arthropoda	Insecta	Hymenoptera	Pteromalidae		127	34	108	627	378	37	377	11	537	29	54	79	19	62	9	163	20	11	6	445	91	38	622	5	107	61	382	129	48	90	5	237	154	9	2	18	8	4	16	7	20	3	480
Eukaryota	Animalia	Chordata	Actinopterygii	Cypriniformes	Cyprinidae		91	34	111	314	350	26	276	21	203	25	74	79	25	91	10	161	14	22	11	193	369	38	287	7	72	103	126	83	69	135	10	364	100	1	3	12	9	8	56	6	38	2	272
Eukaryota	Animalia	Chordata	Amphibia	Anura	Pipidae		71	34	88	206	194	30	146	4	75	18	53	103	32	48	13	76	15	13	5	106	44	36	275	11	49	65	78	174	35	99	12	168	61	10	5	27	11	11	39	5	17	4	171
Bacteria	Bacteria	Actinobacteria	Actinobacteria (class)	Solirubrobacterales	Conexibacteraceae		145	32	255	90	40	24	30	13	19	63	50	113	53	37	4	43	12	4	96	352	2	45	1853	91	77	215	25	299	24	23	13	42	74	8	10	5	7	151	65	5	17	8	52
Bacteria	Bacteria	Proteobacteria	Betaproteobacteria	Nitrosomonadales	Nitrosomonadaceae		167	31	119	86	113	48	22	20	32	57	38	110	60	42	3	43	7	10	76	457	26	53	1124	120	67	328	15	272	12	10	31	25	44	7	11	1	9	142	58	4	23	7	65
Bacteria	Bacteria	Chloroflexi	Chloroflexi (class)	Chloroflexales	Chloroflexaceae		97	31	232	84	45	41	25	23	14	54	45	57	59	46	6	31	10	13	50	280	54	42	727	49	74	160	13	188	23	8	28	27	47	11	11	10	4	70	43	5	20	7	62
Bacteria	Bacteria	Proteobacteria	Gammaproteobacteria	Oceanospirillales	Alcanivoracaceae		221	30	103	113	34	30	21	30	14	126	40	160	38	18	2	41	13	2	81	1898	22	50	1253	138	62	341	8	456	11	8	20	25	43	9	11	5	9	123	44	3	14	5	68
Bacteria	Bacteria	Actinobacteria	Actinobacteria (class)	Actinomycetales	Geodermatophilaceae		100	30	197	74	23	35	21	25	7	36	89	76	36	37	1	31	40	9	59	286	5	33	1113	54	72	182	17	267	18	27	8	48	37	7	11	6	6	70	61	5	11	7	52
Eukaryota	Animalia	Nematoda	Chromadorea	Rhabditida	Rhabditidae		85	30	108	224	348	16	263	16	103	16	55	36	23	91	8	123	9	16	5	120	531	33	171	5	90	111	57	45	77	161	9	342	118	5	3	16	3	5	31	5	15	3	340
Eukaryota	Fungi	Ascomycota	Schizosaccharomycetes	Schizosaccharomycetales	Schizosaccharomycetaceae		77	30	114	62	39	65	26	7	13	23	79	210	66	16	27	47	38	4	3	30	518	49	411	2	27	28	9	443	20	83	6	31	59	16	1	38	4	9	33	24	10	3	82
Eukaryota	Fungi	Ascomycota	Eurotiomycetes	Onygenales	Arthrodermataceae		75	30	103	48	32	62	4	8	13	24	101	226	78	6	27	56	55	4	5	19	13	43	426	8	35	39	13	518	20	88	6	20	46	10	8	40	5	15	30	17	4	4	80
Bacteria	Bacteria	Firmicutes	Clostridia	Clostridiales	Peptococcaceae		80	28	159	81	31	34	22	24	19	27	58	95	60	30	5	35	15	7	33	171	24	37	596	43	66	134	11	200	25	26	17	14	60	9	3	10	4	49	39	6	10	7	52
Eukaryota	Fungi	Ascomycota	Sordariomycetes	Phyllachorales	unclassified (derived from Phyllachorales)		79	28	128	34	33	96	6	10	5	32	82	280	87	5	26	57	64	3	9	14	17	48	479	4	24	14	6	550	32	108	7	17	73	17	10	45	7	10	26	16	11	1	69
Bacteria	Bacteria	Proteobacteria	Gammaproteobacteria	Xanthomonadales	Xanthomonadaceae		258	27	0	0	0	0	0	0	0	0	0	0	0	0	0	0	0	0	0	0	0	0	0	0	0	0	0	0	0	0	0	0	0	0	0	0	0	0	0	0	0	0	0
Bacteria	Bacteria	Cyanobacteria	unclassified (derived from Cyanobacteria)	Nostocales	Nostocaceae		87	27	90	73	48	19	27	25	16	20	34	47	32	16	16	17	52	8	36	150	688	33	493	40	145	223	33	126	21	11	12	31	28	19	6	22	9	43	33	10	15	4	61
Bacteria	Bacteria	Acidobacteria	Solibacteres	Solibacterales	Solibacteraceae		75	27	208	78	47	36	34	26	12	30	36	55	65	47	6	33	18	5	52	183	15	55	539	36	83	123	20	151	22	18	20	23	64	7	6	7	4	44	39	8	12	4	54
Bacteria	Bacteria	Actinobacteria	Actinobacteria (class)	Actinomycetales	Actinosynnemataceae		99	26	158	45	22	53	9	12	7	23	208	58	21	27	2	19	24	3	39	162	2	56	852	35	64	347	8	238	22	115	9	20	74	31	7	11	23	50	88	4	8	9	77
Bacteria	Bacteria	Proteobacteria	Gammaproteobacteria	Alteromonadales	Pseudoalteromonadaceae		170	25	115	61	73	31	79	26	11	60	68	74	41	31	5	37	17	19	46	256	5	25	729	80	70	257	10	276	18	11	19	19	47	9	9	3	9	101	47	1	22	2	160
Bacteria	Bacteria	Actinobacteria	Actinobacteria (class)	Actinomycetales	Dermabacteraceae		153	25	121	26	4	28	8	74	9	20	229	30	17	38	4	17	21	6	13	66	11	69	263	14	36	333	21	5062	27	51	10	50	49	60	10	10	18	33	66	4	21	10	78
Bacteria	Bacteria	Proteobacteria	Gammaproteobacteria	Methylococcales	Methylococcaceae		143	24	94	60	37	35	19	25	10	68	29	77	38	31	1	24	14	6	73	439	14	49	997	108	48	282	15	323	15	3	12	20	48	3	9	5	5	125	56	6	7	4	30
Bacteria	Bacteria	Chlorobi	Chlorobia	Chlorobiales	Chlorobiaceae		85	24	174	60	42	23	20	45	22	41	44	55	55	36	1	36	10	5	51	188	24	41	691	57	59	164	8	170	19	16	12	25	58	4	15	6	6	53	45	6	20	3	44
Bacteria	Bacteria	Actinobacteria	Actinobacteria (class)	Actinomycetales	Streptosporangiaceae		84	24	192	62	24	23	15	11	3	35	86	49	26	21	5	29	14	2	43	215	1	36	682	34	31	186	12	251	16	33	9	28	42	14	7	12	5	61	47	5	13	1	61
Bacteria	Bacteria	unclassified (derived from Bacteria)	unclassified (derived from Bacteria)	unclassified (derived from Bacteria)	unclassified (derived from Bacteria)		65	24	180	41	33	16	13	20	16	53	48	47	29	27	1	19	26	5	44	239	15	29	419	42	77	128	10	166	10	23	11	12	20	4	3	16	10	40	47	2	18	5	53
Eukaryota	Animalia	Cnidaria	Hydrozoa	Hydroida	Hydridae		89	23	94	161	355	20	367	6	66	12	47	61	29	36	4	180	10	21	3	64	226	26	162	4	102	61	50	66	25	51	9	155	120	3	1	15	6	4	21	2	15	2	375
Bacteria	Bacteria	Firmicutes	Bacilli	Lactobacillales	Lactobacillaceae		57	23	79	63	12	58	11	15	13	18	103	33	28	42	3	16	10	8	25	81	39	24	229	16	51	143	17	285	16	66	8	8	59	9	3	9	8	23	49	8	9	4	155
Bacteria	Bacteria	Proteobacteria	Alphaproteobacteria	Rhizobiales	Methylobacteriaceae		112	22	0	0	0	0	0	0	0	0	0	0	0	0	0	0	0	0	0	0	0	0	0	0	0	0	0	0	0	0	0	0	0	0	0	0	0	0	0	0	0	0	0
Bacteria	Bacteria	Bacteroidetes	Sphingobacteria	Sphingobacteriales	unclassified (derived from Sphingobacteriales)		61	22	148	36	38	20	27	49	14	27	30	18	26	44	2	28	19	7	35	116	112	53	615	19	74	132	4	92	13	15	9	31	38	5	6	3	3	21	33	2	11	1	76
Bacteria	Bacteria	Firmicutes	Clostridia	Clostridiales	Clostridiaceae		98	21	0	0	0	0	0	0	0	0	0	0	0	0	0	0	0	0	0	0	0	0	0	0	0	0	0	0	0	0	0	0	0	0	0	0	0	0	0	0	0	0	0
Bacteria	Bacteria	Actinobacteria	Actinobacteria (class)	Actinomycetales	Dermacoccaceae		68	21	198	50	17	20	24	23	6	46	74	50	32	32	8	24	6	5	29	159	4	31	395	42	58	165	18	447	11	30	4	37	46	9	3	5	5	35	38	3	8	5	47
Bacteria	Bacteria	Actinobacteria	Actinobacteria (class)	Actinomycetales	Nakamurellaceae		63	21	137	33	18	27	21	22	9	29	76	47	23	21	5	17	14	3	29	127	21	26	634	29	34	138	14	259	29	24	14	40	41	13	3	6	9	40	36	5	7	6	47
Bacteria	Bacteria	Proteobacteria	Gammaproteobacteria	Oceanospirillales	Halomonadaceae		115	19	86	47	24	25	15	21	6	63	40	67	40	17	2	15	11	4	52	334	23	28	712	69	50	191	4	241	4	7	10	19	31	5	7	6	5	73	17	6	7	1	49
Bacteria	Bacteria	Proteobacteria	Gammaproteobacteria	Aeromonadales	Aeromonadaceae		93	19	55	49	35	20	29	19	3	31	39	36	17	22	3	49	4	4	28	204	101	19	467	57	50	136	5	138	9	6	29	26	38	2	6	2	4	41	40	3	8	3	146
Bacteria	Bacteria	Verrucomicrobia	Verrucomicrobiae	Verrucomicrobiales	Verrucomicrobiaceae		66	19	115	39	14	20	20	23	12	35	36	42	17	75	8	16	9	7	41	169	6	39	630	27	68	122	6	124	25	8	12	10	38	9	7	2	5	77	43	1	8	1	20
Eukaryota	Fungi	Ascomycota	Sordariomycetes	Hypocreales	Hypocreaceae		62	19	94	41	21	48	3	1	6	21	62	193	54	6	31	34	40	1	0	5	1	34	469	1	20	5	3	445	17	70	5	8	46	10	2	37	2	8	18	21	3	2	82
Bacteria	Bacteria	Firmicutes	Clostridia	Thermoanaerobacterales	Thermoanaerobacteraceae		62	19	135	56	23	15	23	18	11	17	32	40	34	31	3	13	7	13	41	162	14	29	495	30	60	110	10	148	7	20	8	13	38	4	4	8	10	43	33	2	15	4	65
Bacteria	Bacteria	Actinobacteria	Actinobacteria (class)	Actinomycetales	Thermomonosporaceae		81	18	172	58	17	17	11	15	4	25	59	48	11	12	0	17	12	2	51	230	10	39	718	41	55	153	10	182	20	17	7	20	55	15	6	3	15	54	29	3	6	4	30
Bacteria	Bacteria	Actinobacteria	Actinobacteria (class)	Actinomycetales	Beutenbergiaceae		54	18	114	44	12	12	20	22	4	21	65	27	21	44	6	24	15	3	21	123	1	23	336	27	41	125	11	414	13	23	8	35	26	11	1	6	7	24	17	7	7	5	30
Bacteria	Bacteria	Acidobacteria	Acidobacteria (class)	Acidobacteriales	Acidobacteriaceae		42	18	75	48	26	20	23	16	7	15	26	39	40	22	5	13	9	2	11	97	13	22	298	23	48	58	12	66	21	28	4	84	23	3	5	7	2	28	33	3	5	1	47
Eukaryota	Fungi	Ascomycota	Saccharomycetes	Saccharomycetales	unclassified (derived from Saccharomycetales)		39	18	60	26	19	29	16	6	7	11	83	99	26	5	11	26	23	5	3	39	328	22	176	2	14	50	3	279	6	44	3	16	33	11	2	15	4	5	22	14	6	2	50
Eukaryota	Fungi	Basidiomycota	Tremellomycetes	Tremellales	Tremellaceae		31	18	44	34	34	24	22	10	9	16	29	98	25	20	8	27	22	5	5	16	69	26	160	3	15	34	12	133	10	27	8	30	22	3	7	24	15	6	15	5	13	2	35
Bacteria	Bacteria	Proteobacteria	Betaproteobacteria	Hydrogenophilales	Hydrogenophilaceae		102	17	53	55	48	25	13	15	14	43	17	69	43	31	2	16	2	6	39	301	7	22	683	72	33	182	14	185	8	8	16	14	28	3	7	3	3	81	32	2	14	5	17
Bacteria	Bacteria	Bacteroidetes	Cytophagia	Cytophagales	Cyclobacteriaceae		94	17	65	35	25	14	25	18	7	46	45	34	15	18	1	20	52	7	13	174	32	19	908	33	43	124	7	148	5	8	7	21	23	1	4	0	8	54	24	1	10	7	42
Bacteria	Bacteria	Bacteroidetes	Flavobacteria	Flavobacteriales	unclassified (derived from Flavobacteriales)		76	17	563	13	14	15	23	21	5	16	77	37	16	32	0	35	29	2	46	705	13	44	388	26	73	141	0	184	14	9	23	17	16	1	14	3	1	48	24	0	9	7	47
Bacteria	Bacteria	Actinobacteria	Actinobacteria (class)	Actinomycetales	Acidothermaceae		66	17	147	40	16	21	13	9	4	40	61	46	16	26	4	21	12	6	44	178	1	31	660	26	61	124	8	214	15	22	3	20	23	6	5	4	18	62	32	6	10	4	27
Eukaryota	Fungi	Ascomycota	Dothideomycetes	Capnodiales	Mycosphaerellaceae		56	17	70	36	17	56	7	1	7	23	55	143	51	9	23	41	28	5	1	5	0	31	393	2	23	7	2	380	17	68	4	6	39	10	2	32	4	4	20	21	3	0	43
Bacteria	Bacteria	Actinobacteria	Actinobacteria (class)	Actinomycetales	Actinomycetaceae		47	17	81	20	9	10	13	25	14	23	57	19	18	25	9	12	11	4	17	68	12	28	279	13	47	113	8	409	17	25	9	22	34	15	6	6	8	18	30	4	8	5	38
Bacteria	Bacteria	Proteobacteria	Alphaproteobacteria	Rhizobiales	Hyphomicrobiaceae		60	16	91	39	19	17	22	36	15	16	18	25	32	13	2	20	15	15	47	151	8	31	452	32	50	130	8	97	14	15	5	12	23	2	4	3	0	25	24	4	11	11	20
Bacteria	Bacteria	Cyanobacteria	unclassified (derived from Cyanobacteria)	Oscillatoriales	unclassified (derived from Oscillatoriales)		56	16	69	41	29	9	15	16	9	18	26	21	25	18	8	10	36	2	19	88	363	16	273	26	101	184	9	66	12	6	10	24	21	9	5	6	1	23	20	3	5	3	25
Bacteria	Bacteria	Actinobacteria	Actinobacteria (class)	Rubrobacterales	Rubrobacteraceae		52	16	104	32	16	15	13	13	13	24	37	31	24	17	2	14	10	4	32	170	6	23	413	34	38	80	5	120	9	13	9	13	30	0	6	4	3	26	24	11	5	3	27
Bacteria	Bacteria	Bacteroidetes	Bacteroidia	Bacteroidales	Porphyromonadaceae		49	16	87	19	23	19	21	49	8	21	21	18	15	20	2	21	8	5	34	101	31	28	416	22	48	79	7	97	8	10	17	13	111	6	2	12	2	35	9	0	5	3	36
Bacteria	Bacteria	Actinobacteria	Actinobacteria (class)	unclassified (derived from Actinobacteria (class))	unclassified (derived from Actinobacteria (class))		48	16	92	25	14	16	25	72	5	17	49	18	13	43	8	13	79	2	16	81	4	20	170	13	73	155	11	194	11	16	12	40	44	8	4	4	7	17	20	5	7	4	31
Bacteria	Bacteria	Deinococcus-Thermus	Deinococci	Deinococcales	Deinococcaceae		44	16	95	33	46	19	20	10	2	12	26	26	19	21	4	19	8	5	31	108	50	27	346	25	29	84	6	83	12	11	4	13	25	6	3	1	1	19	26	3	9	5	45
Bacteria	Bacteria	Bacteroidetes	Sphingobacteria	Sphingobacteriales	Rhodothermaceae		56	15	224	39	25	24	9	18	8	38	23	23	30	27	2	14	7	2	37	147	15	29	627	25	57	101	5	93	9	9	7	9	27	0	3	6	7	21	37	0	4	2	12
Bacteria	Bacteria	Deinococcus-Thermus	Deinococci	Thermales	Thermaceae		48	15	98	60	33	20	10	15	8	19	28	31	20	25	3	20	9	13	29	147	25	29	338	22	52	106	9	105	15	12	8	10	30	4	3	4	5	15	16	4	7	4	32
Bacteria	Bacteria	Verrucomicrobia	Spartobacteria	unclassified (derived from Spartobacteria)	unclassified (derived from Spartobacteria)		46	15	94	24	32	18	20	13	12	15	23	31	25	27	7	13	10	10	25	132	4	41	392	23	45	84	9	69	13	15	12	12	40	4	6	7	4	25	21	4	10	4	25
Bacteria	Bacteria	Firmicutes	Bacilli	Lactobacillales	Enterococcaceae		44	15	74	17	9	17	4	13	9	9	147	15	16	32	2	19	9	12	10	37	4	24	63	5	19	154	8	280	15	85	1	0	47	14	0	10	14	4	31	0	2	4	133
Bacteria	Bacteria	Proteobacteria	Alphaproteobacteria	unclassified (derived from Alphaproteobacteria)	unclassified (derived from Alphaproteobacteria)		49	14	67	44	29	18	15	51	6	18	19	24	22	10	3	16	27	21	22	96	1	26	350	31	30	76	5	68	8	5	5	9	15	2	1	1	3	28	18	4	10	2	10
Bacteria	Bacteria	Chloroflexi	Thermomicrobia (class)	Sphaerobacterales	Sphaerobacteraceae		47	14	163	53	21	16	14	15	3	17	29	26	25	15	4	23	10	8	37	173	2	14	322	26	34	78	5	78	16	12	6	7	33	6	3	2	2	34	32	0	10	7	25
Bacteria	Bacteria	Actinobacteria	Actinobacteria (class)	Actinomycetales	Sanguibacteraceae		47	14	103	29	11	15	18	29	1	18	65	25	16	27	0	16	16	4	22	96	4	17	292	15	40	111	9	359	13	22	4	20	30	10	4	3	5	24	29	1	8	4	28
Eukaryota	Fungi	Ascomycota	Saccharomycetes	Saccharomycetales	Dipodascaceae		32	14	47	28	19	27	9	8	8	14	108	68	19	9	4	24	20	1	2	21	131	13	139	2	9	72	4	127	10	55	5	14	21	9	0	7	2	7	14	3	5	0	34
Eukaryota	Fungi	Ascomycota	Eurotiomycetes	Onygenales	Onygenaceae		32	14	48	19	11	26	7	1	2	14	43	106	27	7	14	24	21	1	2	12	6	18	187	6	12	17	6	207	11	31	3	5	20	8	4	14	3	4	19	10	4	3	27
Bacteria	Bacteria	Proteobacteria	Gammaproteobacteria	Alteromonadales	Idiomarinaceae		123	13	39	35	20	12	19	14	7	39	38	45	14	13	1	21	7	2	32	159	9	10	380	66	29	157	5	165	7	6	12	7	22	2	6	4	6	45	33	1	12	0	73
Eukaryota	Fungi	Ascomycota	Eurotiomycetes	Onygenales	unclassified (derived from Onygenales)		70	13	0	0	0	0	0	0	0	0	0	0	0	0	0	0	0	0	0	0	0	0	0	0	0	0	0	0	0	0	0	0	0	0	0	0	0	0	0	0	0	0	0
Bacteria	Bacteria	Proteobacteria	Alphaproteobacteria	Rhizobiales	Beijerinckiaceae		46	13	62	33	20	9	15	23	6	15	22	20	16	13	1	14	10	5	31	109	7	26	377	33	36	94	12	65	10	7	12	12	33	3	4	1	4	28	18	3	5	7	32
Viruses	Viruses	unclassified (derived from Viruses)	unclassified (derived from Viruses)	Caudovirales	Siphoviridae		33	13	67	16	3	20	15	25	3	5	36	4	11	44	2	12	2	1	18	30	11	26	139	2	33	94	5	878	14	31	13	0	26	6	0	3	5	3	62	0	12	4	46
Bacteria	Bacteria	Proteobacteria	Betaproteobacteria	Neisseriales	Neisseriaceae		123	12	0	0	0	0	0	0	0	0	0	0	0	0	0	0	0	0	0	0	0	0	0	0	0	0	0	0	0	0	0	0	0	0	0	0	0	0	0	0	0	0	0
Eukaryota	Fungi	Ascomycota	Saccharomycetes	Saccharomycetales	Saccharomycetaceae		48	12	0	0	0	0	0	0	0	0	0	0	0	0	0	0	0	0	0	0	0	0	0	0	0	0	0	0	0	0	0	0	0	0	0	0	0	0	0	0	0	0	0
Bacteria	Bacteria	Actinobacteria	Actinobacteria (class)	Actinomycetales	Glycomycetaceae		40	12	99	39	10	18	8	13	10	12	43	27	12	14	2	13	9	1	20	104	1	13	316	14	37	107	2	150	8	12	6	17	23	4	4	6	5	27	24	2	5	4	31
Bacteria	Bacteria	Acidobacteria	unclassified (derived from Acidobacteria)	unclassified (derived from Acidobacteria)	unclassified (derived from Acidobacteria)		35	12	66	36	35	12	15	10	10	16	16	28	21	18	4	14	6	3	24	82	12	19	275	17	31	53	4	66	11	11	10	34	22	5	7	5	1	12	20	1	7	3	30
Bacteria	Bacteria	Proteobacteria	Deltaproteobacteria	Desulfuromonadales	Pelobacteraceae		41	11	69	35	20	12	22	16	4	9	16	30	14	11	4	12	7	4	35	109	17	22	340	32	34	75	3	82	7	5	7	12	24	3	2	3	3	27	16	0	6	0	25
Bacteria	Bacteria	Actinobacteria	Actinobacteria (class)	Actinomycetales	Promicromonosporaceae		40	11	75	17	12	6	9	11	7	13	42	36	5	17	2	9	9	6	19	97	0	12	244	14	33	93	4	271	6	10	6	23	18	7	3	3	1	23	23	2	6	4	21
Bacteria	Bacteria	Proteobacteria	Deltaproteobacteria	Myxococcales	Cystobacteraceae		38	11	56	42	15	10	12	4	10	12	16	30	24	18	3	8	9	5	17	97	14	26	237	21	28	39	4	42	8	5	2	22	15	1	1	4	3	7	101	3	6	2	1349
Bacteria	Bacteria	Verrucomicrobia	Verrucomicrobiae	Verrucomicrobiales	Verrucomicrobia subdivision 3		32	11	73	35	27	11	13	7	12	12	15	12	18	32	2	17	5	4	29	83	5	13	221	15	38	56	4	46	20	5	8	8	18	0	0	4	0	10	12	2	7	3	16
Bacteria	Bacteria	Bacteroidetes	Bacteroidia	Bacteroidales	Prevotellaceae		28	11	53	9	8	7	12	23	9	7	20	36	22	20	4	5	3	2	17	48	45	13	200	12	27	47	5	49	1	12	5	13	32	1	1	3	0	19	18	2	4	0	20
Bacteria	Bacteria	Fusobacteria	Fusobacteria (class)	Fusobacteriales	Fusobacteriaceae		27	11	35	24	6	11	10	50	8	7	31	12	8	26	1	9	4	35	21	57	13	16	132	11	25	44	4	42	9	15	8	10	21	5	3	4	5	10	10	3	4	6	49
Eukaryota	Fungi	Basidiomycota	Ustilaginomycetes	Ustilaginales	Ustilaginaceae		25	11	0	0	0	0	0	0	0	0	0	0	0	0	0	0	0	0	0	0	0	0	0	0	0	0	0	0	0	0	0	0	0	0	0	0	0	0	0	0	0	0	0
Bacteria	Bacteria	Proteobacteria	Gammaproteobacteria	Alteromonadales	Colwelliaceae		54	10	38	23	14	10	10	13	8	15	15	30	12	8	2	13	5	2	15	102	4	14	236	40	24	69	5	89	6	5	6	5	20	2	3	3	2	42	23	0	9	1	51
Bacteria	Bacteria	Proteobacteria	Deltaproteobacteria	Desulfobacterales	Desulfobacteraceae		41	10	62	43	15	13	8	9	12	15	15	30	11	15	0	7	6	5	24	133	8	21	297	30	30	106	6	86	4	3	4	8	20	3	1	1	5	18	15	1	6	4	23
Bacteria	Bacteria	Actinobacteria	Actinobacteria (class)	Actinomycetales	Tsukamurellaceae		38	10	80	33	8	15	9	11	10	12	77	21	9	10	3	6	8	2	15	91	2	17	277	16	20	107	4	162	6	28	6	7	23	9	3	4	2	26	18	1	7	2	20
Eukaryota	Fungi	Ascomycota	Sordariomycetes	Hypocreales	Cordycipitaceae		30	10	45	21	18	26	3	1	2	12	27	76	22	3	12	24	22	1	2	1	0	17	215	0	8	5	0	207	5	31	2	2	28	4	0	13	0	1	12	6	1	0	38
Eukaryota	Animalia	Chordata	Mammalia	Primates	Cercopithecidae		25	10	0	0	0	0	0	0	0	0	0	0	0	0	0	0	0	0	0	0	0	0	0	0	0	0	0	0	0	0	0	0	0	0	0	0	0	0	0	0	0	0	0
Bacteria	Bacteria	Firmicutes	Negativicutes	Selenomonadales	Veillonellaceae		25	10	45	22	13	8	9	16	4	15	7	20	15	26	1	5	2	8	20	53	87	14	160	18	27	46	4	75	9	11	3	14	15	3	5	3	5	16	14	0	3	4	36
Bacteria	Bacteria	Proteobacteria	Deltaproteobacteria	Bdellovibrionales	Bdellovibrionaceae		25	10	45	23	13	26	5	18	13	7	13	31	27	24	0	12	4	5	28	60	5	28	177	10	35	62	6	54	12	6	12	5	20	5	2	0	0	18	13	2	9	3	16
Bacteria	Bacteria	Firmicutes	Clostridia	Clostridiales	Ruminococcaceae		23	10	57	23	9	9	6	14	6	13	24	15	12	19	2	9	1	6	19	48	110	13	143	14	28	60	10	70	3	8	9	2	16	4	1	2	7	15	15	1	3	2	31
Bacteria	Bacteria	Proteobacteria	Alphaproteobacteria	Rhizobiales	Brucellaceae		108	9	0	0	0	0	0	0	0	0	0	0	0	0	0	0	0	0	0	0	0	0	0	0	0	0	0	0	0	0	0	0	0	0	0	0	0	0	0	0	0	0	0
Bacteria	Bacteria	Proteobacteria	Gammaproteobacteria	Alteromonadales	unclassified (derived from Alteromonadales)		62	9	35	20	15	12	5	8	4	14	29	39	14	16	2	12	4	2	13	116	2	8	293	37	25	110	2	94	6	5	6	7	13	5	4	1	2	44	11	0	10	1	35
Bacteria	Bacteria	Proteobacteria	Alphaproteobacteria	Rickettsiales	Anaplasmataceae		44	9	35	90	90	1	92	78	10	12	4	18	12	8	0	35	4	29	7	27	20	9	96	8	26	26	5	23	3	9	2	21	62	1	0	2	0	4	9	0	5	0	95
Bacteria	Bacteria	Proteobacteria	Gammaproteobacteria	Alteromonadales	Psychromonadaceae		41	9	31	20	24	10	20	9	1	17	11	22	13	3	1	14	4	3	10	56	15	12	179	20	21	87	3	87	3	4	6	13	13	1	2	1	3	24	14	0	2	0	104
Bacteria	Bacteria	Bacteroidetes	Cytophagia	Cytophagales	Flammeovirgaceae		40	9	79	15	7	9	12	17	3	11	20	13	5	13	2	17	14	5	14	74	38	12	1034	11	48	58	3	62	7	6	11	7	20	3	0	2	3	25	14	1	7	3	20
Bacteria	Bacteria	Firmicutes	Bacilli	Bacillales	Alicyclobacillaceae		30	9	43	43	7	19	15	15	6	7	16	11	14	13	1	7	3	1	28	106	7	17	236	12	15	52	4	51	9	13	2	7	18	2	1	4	1	18	9	2	4	6	15
Bacteria	Bacteria	Thermotogae	Thermotogae (class)	Thermotogales	Thermotogaceae		28	9	62	28	9	16	8	19	4	8	18	23	10	10	1	10	2	6	19	65	8	18	224	16	16	51	4	75	5	2	1	5	14	4	2	1	0	18	13	3	5	0	38
Bacteria	Bacteria	Firmicutes	Clostridia	Thermoanaerobacterales	Thermoanaerobacterales Family III. Incertae Sedis		25	9	38	33	15	10	9	16	6	8	26	18	10	14	1	8	3	11	19	58	10	8	158	17	28	43	5	46	2	9	3	6	17	6	3	1	4	23	13	1	2	2	39
Bacteria	Bacteria	Firmicutes	Erysipelotrichi	Erysipelotrichales	Erysipelotrichaceae		19	9	43	13	5	15	2	14	7	5	24	5	5	15	1	7	6	5	12	56	10	10	73	18	29	34	5	30	9	24	4	8	6	2	0	8	3	7	29	0	10	1	44
Bacteria	Bacteria	Firmicutes	Clostridia	Clostridiales	Clostridiales Family XI. Incertae Sedis		17	9	35	17	9	7	2	17	3	11	15	12	20	8	2	7	7	13	4	30	10	7	86	7	22	23	7	107	10	11	8	5	16	3	1	7	1	6	6	5	15	5	50
Eukaryota	Protista	Apicomplexa	Aconoidasida	Haemosporida	unclassified (derived from Haemosporida)		16	9	16	52	31	7	19	6	27	6	10	8	4	9	1	5	5	5	4	41	416	10	36	6	18	21	9	13	8	8	4	8	13	0	2	2	2	0	13	3	4	2	25
Bacteria	Bacteria	Proteobacteria	Gammaproteobacteria	Legionellales	Legionellaceae		68	8	0	0	0	0	0	0	0	0	0	0	0	0	0	0	0	0	0	0	0	0	0	0	0	0	0	0	0	0	0	0	0	0	0	0	0	0	0	0	0	0	0
Bacteria	Bacteria	Proteobacteria	Gammaproteobacteria	Legionellales	Coxiellaceae		36	8	30	14	13	10	6	4	5	8	10	16	11	13	1	8	4	1	24	86	40	14	255	26	17	72	6	62	6	2	9	6	9	3	0	0	1	10	16	0	9	1	20
Bacteria	Bacteria	Cyanobacteria	Gloeobacteria	Gloeobacterales	unclassified (derived from Gloeobacterales)		29	8	40	26	12	8	7	8	3	8	11	17	17	6	0	9	5	0	12	92	9	12	209	20	23	56	3	52	7	5	5	7	11	4	3	3	3	13	16	0	7	1	24
Bacteria	Bacteria	Firmicutes	Clostridia	Clostridiales	Clostridiales Family XVIII. Incertae Sedis		28	8	58	37	12	17	9	4	7	10	21	16	16	13	0	7	5	1	15	81	4	12	226	18	20	30	6	61	10	8	5	3	10	2	2	2	0	19	13	0	3	2	14
Eukaryota	Animalia	Chordata	Aves	Galliformes	Phasianidae		20	8	25	70	67	9	42	4	55	1	20	7	6	22	0	36	4	1	0	51	34	8	66	5	13	35	51	10	14	31	0	111	14	1	0	3	2	0	14	3	4	0	61
Eukaryota	Animalia	Hemichordata	Enteropneusta	unclassified (derived from Enteropneusta)	Harrimaniidae		18	8	22	85	56	2	49	5	53	0	15	5	2	28	0	31	1	4	0	37	16	7	68	1	17	32	26	14	33	41	2	107	19	3	2	4	1	4	3	2	7	0	36
Eukaryota	Fungi	Ascomycota	Pezizomycetes	Pezizales	Tuberaceae		60	7	0	0	0	0	0	0	0	0	0	0	0	0	0	0	0	0	0	0	0	0	0	0	0	0	0	0	0	0	0	0	0	0	0	0	0	0	0	0	0	0	0
Bacteria	Bacteria	Bacteroidetes	Flavobacteria	unclassified (derived from Flavobacteria)	unclassified (derived from Flavobacteria)		32	7	88	7	7	6	3	16	1	10	21	8	8	10	0	8	3	3	14	69	30	16	173	8	29	59	2	43	6	4	5	8	14	0	2	2	3	9	7	0	0	1	16
Bacteria	Bacteria	Proteobacteria	Epsilonproteobacteria	Campylobacterales	Helicobacteraceae		26	7	30	16	5	6	12	30	6	10	20	19	8	7	0	5	4	9	16	42	13	11	172	14	16	47	3	81	7	7	4	1	11	2	1	1	2	17	12	2	4	0	27
Bacteria	Bacteria	Chloroflexi	Chloroflexi (class)	Herpetosiphonales	Herpetosiphonaceae		23	7	60	27	17	11	5	4	3	14	7	14	10	14	0	9	4	0	12	68	8	9	177	13	16	49	5	56	3	3	6	7	20	2	3	2	6	12	12	1	3	1	17
Bacteria	Bacteria	Spirochaetes	Spirochaetes (class)	Spirochaetales	Spirochaetaceae		22	7	31	13	10	3	8	20	7	7	6	18	11	8	0	12	1	6	13	48	18	9	138	17	23	41	4	65	5	11	5	5	7	2	4	2	3	10	5	0	5	1	44
Eukaryota	Fungi	unclassified (derived from Fungi)	unclassified (derived from Fungi)	Harpellales	Legeriomycetaceae		20	7	30	10	10	23	0	0	2	11	15	64	19	2	8	14	19	0	1	2	0	11	129	1	3	4	1	164	1	30	0	2	16	2	1	13	0	1	4	7	2	0	27
Eukaryota	Protista	unclassified (derived from Eukaryota)	unclassified (derived from Eukaryota)	Dictyosteliida	unclassified (derived from Dictyosteliida)		20	7	18	60	44	9	49	10	18	3	10	9	6	17	1	17	2	6	8	30	396	4	64	7	11	40	13	22	9	25	5	43	19	1	4	6	3	3	5	3	2	1	42
Bacteria	Bacteria	Actinobacteria	Actinobacteria (class)	Coriobacteriales	Coriobacteriaceae		19	7	36	17	11	12	6	5	6	3	21	16	9	4	0	4	7	1	21	45	20	7	155	17	8	31	3	70	9	5	2	5	6	3	3	0	3	9	15	3	2	4	7
Eukaryota	Animalia	Chordata	Mammalia	Didelphimorphia	Didelphidae		13	7	10	58	20	6	19	5	25	2	14	12	5	10	2	21	0	3	2	37	65	7	42	1	8	20	28	12	5	31	5	69	9	3	4	8	2	5	1	1	6	3	38
Bacteria	Bacteria	Proteobacteria	Betaproteobacteria	Gallionellales	Gallionellaceae		58	6	0	0	0	0	0	0	0	0	0	0	0	0	0	0	0	0	0	0	0	0	0	0	0	0	0	0	0	0	0	0	0	0	0	0	0	0	0	0	0	0	0
Eukaryota	Plantae	Streptophyta	Bryopsida	Funariales	Funariaceae		37	6	7	41	11	2	16	6	8	2	9	5	1	8	2	3	2	4	8	20	5626	4	47	9	16	23	4	7	3	7	7	10	2	7	4	1	0	3	9	2	2	1	23
Bacteria	Bacteria	Bacteroidetes	unclassified (derived from Bacteroidetes)	unclassified (derived from Bacteroidetes)	unclassified (derived from Bacteroidetes)		28	6	81	17	8	7	5	7	7	7	9	25	4	14	0	3	6	2	21	62	15	8	310	5	23	56	1	72	6	3	4	5	15	3	0	1	1	18	9	0	1	1	23
Bacteria	Bacteria	Proteobacteria	unclassified (derived from Proteobacteria)	unclassified (derived from Proteobacteria)	unclassified (derived from Proteobacteria)		26	6	25	20	13	4	8	7	6	7	7	14	9	9	1	3	1	8	16	82	8	13	192	19	19	50	2	53	7	2	5	3	12	3	1	1	2	16	8	0	4	3	12
Bacteria	Bacteria	Proteobacteria	Alphaproteobacteria	Rhizobiales	Bartonellaceae		22	6	20	11	8	11	7	26	6	1	7	8	4	7	0	7	6	12	18	33	4	13	190	7	14	42	3	53	6	4	4	5	11	2	1	2	1	14	8	1	5	1	33
Eukaryota	Fungi	unclassified (derived from Fungi)	unclassified (derived from Fungi)	Mortierellales	Mortierellaceae		20	6	24	9	9	15	0	4	4	6	17	85	17	0	8	14	16	1	0	1	1	12	155	0	5	0	0	163	5	22	1	4	21	10	1	13	0	0	2	8	1	0	29
Eukaryota	Fungi	unclassified (derived from Eukaryota)	unclassified (derived from Eukaryota)	Peronosporales	unclassified (derived from Peronosporales)		11	6	12	24	19	13	12	6	5	2	6	6	6	5	2	10	6	2	1	8	52	6	54	7	5	14	4	19	6	7	2	15	8	0	0	4	2	4	3	2	13	0	27
Eukaryota	Fungi	Basidiomycota	Agaricomycetes	Agaricales	Psathyrellaceae		10	6	18	15	19	9	21	3	7	3	8	26	8	5	1	13	4	1	2	8	31	11	29	7	6	17	7	29	9	8	3	24	13	2	3	5	3	0	9	2	1	0	9
Eukaryota	Fungi	Basidiomycota	Agaricomycetes	Agaricales	Tricholomataceae		9	6	13	21	8	11	11	5	5	4	15	14	10	3	1	10	3	2	3	17	26	4	24	5	9	10	8	20	6	7	5	15	16	1	1	5	0	1	4	4	4	1	7
Bacteria	Bacteria	Proteobacteria	Gammaproteobacteria	Oceanospirillales	Hahellaceae		69	5	0	0	0	0	0	0	0	0	0	0	0	0	0	0	0	0	0	0	0	0	0	0	0	0	0	0	0	0	0	0	0	0	0	0	0	0	0	0	0	0	0
Eukaryota	Plantae	Bacillariophyta	Bacillariophyceae	Naviculales	Phaeodactylaceae		67	5	6	56	45	13	8	44	2	0	31	11	15	5	3	9	3	5	3	56	11	5	45	10	5	486	12	6	6	7	4	11	2	1	1	0	1	2	7	2	18	3	3
Bacteria	Bacteria	Proteobacteria	Gammaproteobacteria	Chromatiales	Halothiobacillaceae		33	5	16	15	6	7	7	6	2	15	4	22	12	3	0	12	1	1	17	92	1	5	235	28	6	65	3	68	2	4	2	4	8	0	0	1	1	19	9	0	4	1	15
Bacteria	Bacteria	Actinobacteria	Actinobacteria (class)	Actinomycetales	Cellulomonadaceae		30	5	0	0	0	0	0	0	0	0	0	0	0	0	0	0	0	0	0	0	0	0	0	0	0	0	0	0	0	0	0	0	0	0	0	0	0	0	0	0	0	0	0
Bacteria	Bacteria	Actinobacteria	Actinobacteria (class)	Acidimicrobiales	Acidimicrobiaceae		22	5	73	17	7	5	8	4	4	8	18	7	2	4	3	7	3	0	8	81	3	8	186	15	29	30	1	59	10	2	2	5	8	2	3	0	1	13	10	1	4	1	7
Bacteria	Bacteria	Proteobacteria	Deltaproteobacteria	Desulfobacterales	Desulfobulbaceae		22	5	30	13	8	6	4	10	2	10	5	15	5	7	1	7	1	4	18	39	15	15	174	16	13	42	1	33	4	4	2	1	14	1	4	0	3	19	5	3	2	1	10
Bacteria	Bacteria	Proteobacteria	Gammaproteobacteria	Thiotrichales	Francisellaceae		22	5	4	10	5	3	7	12	3	8	2	10	5	17	0	2	5	6	14	48	4	1	119	18	8	27	2	33	6	1	3	4	3	1	1	0	0	19	4	0	5	0	36
Bacteria	Bacteria	Proteobacteria	Deltaproteobacteria	Myxococcales	Nannocystaceae		19	5	28	18	8	6	6	8	4	9	7	9	10	23	0	5	2	1	6	55	1	6	146	10	14	38	1	23	3	6	5	3	11	4	2	0	2	17	8	1	0	0	11
Bacteria	Bacteria	Proteobacteria	Deltaproteobacteria	Syntrophobacterales	Syntrophobacteraceae		19	5	48	18	12	8	5	3	5	12	5	13	19	6	2	10	4	0	14	62	5	6	139	14	4	39	6	33	6	3	5	5	7	2	1	1	1	13	9	1	2	0	13
Bacteria	Bacteria	Firmicutes	Clostridia	Clostridiales	Syntrophomonadaceae		17	5	33	13	5	7	8	2	1	4	4	6	8	8	2	12	1	1	14	47	11	11	141	9	12	27	0	39	6	3	4	3	8	4	1	3	3	13	4	0	5	2	7
Bacteria	Bacteria	Cyanobacteria	unclassified (derived from Cyanobacteria)	Prochlorales	Prochlorococcaceae		17	5	9	18	18	6	13	8	3	5	13	7	18	10	1	5	4	2	12	39	81	6	107	4	16	31	1	43	4	4	4	9	12	2	3	1	1	11	7	0	3	0	17
Bacteria	Bacteria	Proteobacteria	Alphaproteobacteria	Rickettsiales	Rickettsiaceae		17	5	35	3	9	5	6	92	5	6	8	6	5	12	0	4	3	35	11	32	8	10	126	11	12	34	1	32	4	3	1	4	11	1	0	0	2	7	4	0	0	1	15
Bacteria	Bacteria	Aquificae	Aquificae (class)	Aquificales	Aquificaceae		17	5	37	14	5	7	5	12	3	6	9	13	6	4	0	3	2	3	11	41	27	4	123	16	17	29	3	41	6	3	3	8	10	1	0	0	3	8	5	7	3	1	20
Bacteria	Bacteria	Deinococcus-Thermus	Deinococci	Deinococcales	Trueperaceae		16	5	43	26	3	5	7	5	2	5	10	16	5	2	0	11	6	1	13	39	1	4	107	13	8	27	1	33	2	6	2	6	7	0	2	3	2	12	14	1	4	2	16
Eukaryota	Animalia	Placozoa	unclassified (derived from Placozoa)	unclassified (derived from Placozoa)	unclassified (derived from Placozoa)		14	5	20	55	47	4	31	11	28	6	10	4	3	17	0	21	3	6	5	23	13	4	36	1	16	25	15	6	18	27	0	53	12	2	0	3	1	1	4	0	3	0	47
Eukaryota	Protista	unclassified (derived from Eukaryota)	unclassified (derived from Eukaryota)	Kinetoplastida	Trypanosomatidae		12	5	21	24	5	1	8	10	11	3	8	11	5	11	3	10	3	16	1	7	101	3	34	5	18	14	7	31	7	9	0	15	9	2	0	1	0	3	7	2	0	3	18
Eukaryota	Animalia	Nematoda	Chromadorea	Spirurida	Onchocercidae		12	5	16	49	44	4	20	2	10	2	16	2	3	16	1	13	3	1	1	20	186	5	21	0	11	22	8	2	16	22	1	63	15	3	2	2	1	1	2	0	4	2	29
Eukaryota	Animalia	Chordata	Mammalia	Carnivora	Ursidae		11	5	13	42	34	4	20	2	29	1	14	2	4	10	0	14	3	2	2	37	130	6	32	3	10	7	12	11	8	26	0	48	9	0	0	1	3	1	7	0	5	1	35
Eukaryota	Fungi	Basidiomycota	Agaricomycetes	Agaricales	Schizophyllaceae		8	5	14	8	4	3	7	2	6	1	7	13	4	4	1	6	3	1	1	5	12	5	50	3	7	16	5	16	7	11	1	5	6	4	0	4	0	2	6	1	2	1	8
Bacteria	Bacteria	Proteobacteria	Alphaproteobacteria	Rhizobiales	Aurantimonadaceae		55	4	0	0	0	0	0	0	0	0	0	0	0	0	0	0	0	0	0	0	0	0	0	0	0	0	0	0	0	0	0	0	0	0	0	0	0	0	0	0	0	0	0
Bacteria	Bacteria	Actinobacteria	Actinobacteria (class)	Actinomycetales	Gordoniaceae		27	4	0	0	0	0	0	0	0	0	0	0	0	0	0	0	0	0	0	0	0	0	0	0	0	0	0	0	0	0	0	0	0	0	0	0	0	0	0	0	0	0	0
Bacteria	Bacteria	Verrucomicrobia	Verrucomicrobiae	Verrucomicrobiales	unclassified (derived from Verrucomicrobiales)		19	4	35	9	9	3	5	3	3	8	7	5	3	13	1	14	5	1	11	33	5	8	142	11	13	34	3	43	1	3	4	3	4	0	0	2	1	12	3	1	2	2	8
Bacteria	Bacteria	Chlamydiae	Chlamydiae (class)	Chlamydiales	Chlamydiaceae		17	4	18	12	8	4	2	4	2	4	9	7	7	4	2	1	5	0	12	40	3	6	96	9	9	96	5	22	0	3	0	3	9	1	3	0	1	30	11	0	2	2	7
Eukaryota	Fungi	Basidiomycota	Agaricomycetes	Agaricales	Marasmiaceae		17	4	0	0	0	0	0	0	0	0	0	0	0	0	0	0	0	0	0	0	0	0	0	0	0	0	0	0	0	0	0	0	0	0	0	0	0	0	0	0	0	0	0
Bacteria	Bacteria	Chloroflexi	Dehalococcoidetes	unclassified (derived from Dehalococcoidetes)	unclassified (derived from Dehalococcoidetes)		15	4	31	16	10	5	3	4	1	6	8	10	6	6	1	4	2	0	13	40	4	7	123	9	10	27	5	28	5	0	4	2	3	1	1	0	2	11	3	1	2	1	6
Bacteria	Bacteria	Cyanobacteria	unclassified (derived from Cyanobacteria)	unclassified (derived from Cyanobacteria)	unclassified (derived from Cyanobacteria)		14	4	21	5	5	4	5	7	4	4	9	11	7	6	3	4	8	1	11	33	24	7	89	10	13	33	3	16	5	1	4	3	8	3	2	0	0	7	5	0	3	0	10
Bacteria	Bacteria	Verrucomicrobia	Opitutae	Puniceicoccales	Puniceicoccaceae		14	4	30	11	6	4	4	2	1	7	5	9	2	9	0	3	4	2	10	32	3	9	112	6	17	36	0	31	5	3	6	3	4	1	2	3	1	15	3	0	4	1	3
Bacteria	Bacteria	Proteobacteria	Alphaproteobacteria	Rhizobiales	Methylocystaceae		14	4	18	14	2	0	11	8	2	4	5	9	4	4	1	3	3	2	11	27	2	5	114	12	12	25	5	27	1	1	4	5	38	1	0	2	0	9	7	1	1	2	13
Bacteria	Bacteria	Firmicutes	Bacilli	Lactobacillales	Leuconostocaceae		13	4	24	5	2	17	1	5	2	1	34	4	4	8	0	1	4	5	7	17	6	2	41	3	10	38	2	67	5	20	1	0	12	2	0	3	4	3	6	3	19	2	42
Eukaryota	Plantae	Streptophyta	Marchantiopsida	Marchantiales	Marchantiaceae		12	4	19	8	4	8	1	0	3	3	11	47	8	1	4	6	8	1	1	2	29	8	72	0	5	0	0	99	3	11	3	4	11	2	0	7	0	1	2	3	1	2	19
Bacteria	Bacteria	Proteobacteria	Alphaproteobacteria	Rickettsiales	unclassified (derived from Rickettsiales)		12	4	15	12	9	1	1	36	1	10	10	5	4	6	0	6	3	11	8	21	3	10	71	2	17	15	2	38	1	5	1	3	6	4	1	1	2	10	1	0	4	1	28
Eukaryota	Animalia	Chlorophyta	Chlorophyceae	Chlamydomonadales	Chlamydomonadaceae		9	4	7	29	10	4	6	7	1	3	2	6	3	2	2	8	2	2	1	8	271	2	22	2	12	8	1	8	1	9	2	6	3	0	0	17	0	17	3	8	3	0	29
Archaea	Archaea	Thaumarchaeota	unclassified (derived from Thaumarchaeota)	Nitrosopumilales	Nitrosopumilaceae		7	4	15	13	9	16	4	4	21	2	2	28	21	15	0	9	1	0	13	17	0	19	22	2	16	12	1	12	5	2	1	1	7	0	1	0	0	7	9	4	5	1	7
Eukaryota	Animalia	Cnidaria	Anthozoa	Actiniaria	Edwardsiidae		28	3	0	0	0	0	0	0	0	0	0	0	0	0	0	0	0	0	0	0	0	0	0	0	0	0	0	0	0	0	0	0	0	0	0	0	0	0	0	0	0	0	0
Bacteria	Bacteria	Actinobacteria	Actinobacteria (class)	Bifidobacteriales	Bifidobacteriaceae		23	3	0	0	0	0	0	0	0	0	0	0	0	0	0	0	0	0	0	0	0	0	0	0	0	0	0	0	0	0	0	0	0	0	0	0	0	0	0	0	0	0	0
Bacteria	Bacteria	Proteobacteria	Deltaproteobacteria	Myxococcales	Haliangiaceae		20	3	0	0	0	0	0	0	0	0	0	0	0	0	0	0	0	0	0	0	0	0	0	0	0	0	0	0	0	0	0	0	0	0	0	0	0	0	0	0	0	0	0
Bacteria	Bacteria	Firmicutes	Bacilli	Bacillales	Listeriaceae		19	3	0	0	0	0	0	0	0	0	0	0	0	0	0	0	0	0	0	0	0	0	0	0	0	0	0	0	0	0	0	0	0	0	0	0	0	0	0	0	0	0	0
Bacteria	Bacteria	Proteobacteria	Alphaproteobacteria	Rhodobacterales	unclassified (derived from Rhodobacterales)		16	3	13	7	7	9	7	15	3	6	14	10	9	3	2	5	4	1	7	35	3	2	131	6	14	41	3	26	1	6	2	2	7	0	0	1	1	18	3	1	2	2	16
Bacteria	Bacteria	Chloroflexi	Ktedonobacteria	Ktedonobacterales	Ktedonobacteraceae		16	3	0	0	0	0	0	0	0	0	0	0	0	0	0	0	0	0	0	0	0	0	0	0	0	0	0	0	0	0	0	0	0	0	0	0	0	0	0	0	0	0	0
Bacteria	Bacteria	Proteobacteria	Gammaproteobacteria	Alteromonadales	Moritellaceae		14	3	13	7	9	5	9	3	0	5	2	1	3	2	1	14	1	2	2	24	0	5	50	4	8	14	1	25	4	1	1	6	8	1	0	2	0	4	3	1	2	1	85
Bacteria	Bacteria	Proteobacteria	Alphaproteobacteria	Parvularculales	Parvularculaceae		13	3	24	6	8	2	7	11	2	6	4	8	2	4	0	4	0	6	7	36	0	7	123	7	4	27	3	26	2	2	3	3	4	1	0	0	1	13	7	1	4	0	3
Bacteria	Bacteria	Proteobacteria	Deltaproteobacteria	Desulfovibrionales	Desulfomicrobiaceae		13	3	23	11	3	4	1	7	1	11	3	12	5	5	0	1	1	2	10	31	2	2	95	16	11	17	1	18	2	0	1	1	5	0	1	1	1	11	4	0	3	0	6
Bacteria	Bacteria	Proteobacteria	Deltaproteobacteria	Desulfuromonadales	Desulfuromonadaceae		13	3	26	9	8	5	1	4	1	5	3	6	10	1	0	6	3	4	5	36	3	5	76	7	5	23	1	24	1	0	4	2	4	1	0	0	2	13	4	2	0	0	3
Bacteria	Bacteria	Proteobacteria	Deltaproteobacteria	unclassified (derived from Deltaproteobacteria)	unclassified (derived from Deltaproteobacteria)		12	3	37	13	5	7	4	7	3	3	5	9	4	7	0	1	1	1	11	37	3	7	76	8	6	29	0	11	1	3	1	3	6	1	1	0	0	2	10	0	2	1	9
Bacteria	Bacteria	Proteobacteria	Epsilonproteobacteria	unclassified (derived from Epsilonproteobacteria)	unclassified (derived from Epsilonproteobacteria)		12	3	19	9	4	3	2	4	2	7	3	12	3	2	1	5	3	5	11	28	5	4	83	3	6	20	1	23	1	2	2	3	3	1	0	1	2	10	6	1	4	1	23
Eukaryota	Animalia	Chlorophyta	Prasinophyceae	Mamiellales	unclassified (derived from Mamiellales)		11	3	0	0	0	0	0	0	0	0	0	0	0	0	0	0	0	0	0	0	0	0	0	0	0	0	0	0	0	0	0	0	0	0	0	0	0	0	0	0	0	0	0
Bacteria	Bacteria	Aquificae	Aquificae (class)	Aquificales	Hydrogenothermaceae		10	3	27	7	4	5	3	7	5	5	3	5	7	5	0	5	4	4	13	27	5	4	72	6	8	24	2	15	3	0	2	5	8	0	0	1	0	7	8	4	3	0	13
Bacteria	Bacteria	Actinobacteria	Actinobacteria (class)	Actinomycetales	Segniliparaceae		10	3	27	5	3	1	1	5	1	3	20	4	3	2	1	5	2	1	3	26	8	1	95	1	5	25	1	42	1	5	1	3	7	2	0	0	2	4	7	0	2	0	5
Bacteria	Bacteria	Proteobacteria	Deltaproteobacteria	Desulfovibrionales	Desulfohalobiaceae		10	3	19	14	3	2	0	6	3	4	3	7	6	0	0	6	1	2	14	23	0	5	65	3	12	16	0	17	1	4	1	2	2	2	0	1	0	7	13	1	2	2	4
Archaea	Archaea	Euryarchaeota	Thermococci	Thermococcales	Thermococcaceae		10	3	14	13	3	3	1	2	0	6	5	10	7	4	0	6	1	0	9	20	14	3	80	8	12	24	3	21	3	4	2	3	6	1	2	0	1	4	6	0	0	0	5
Bacteria	Bacteria	Firmicutes	Clostridia	Clostridiales	Heliobacteriaceae		9	3	19	10	7	2	2	2	2	2	6	2	4	4	1	5	0	0	6	22	5	6	76	1	12	19	0	12	3	4	1	0	9	1	0	0	1	4	3	1	0	1	4
Bacteria	Bacteria	Verrucomicrobia	unclassified (derived from Verrucomicrobia)	Methylacidiphilales	Methylacidiphilaceae		8	3	19	6	6	3	6	3	0	4	7	3	5	6	0	3	2	0	5	23	3	5	41	6	6	17	3	13	2	3	2	3	4	0	1	1	1	3	1	0	0	1	8
Eukaryota	Animalia	Chordata	Aves	Passeriformes	Estrildidae		8	3	7	52	17	1	6	2	23	0	8	3	1	6	0	4	2	0	0	19	322	4	29	2	1	9	9	8	6	25	1	32	8	0	1	1	1	1	3	0	0	0	16
Eukaryota		unclassified (derived from Eukaryota)	unclassified (derived from Eukaryota)	Choanoflagellida	Codonosigidae		7	3	5	22	17	6	13	3	5	1	6	6	1	13	0	9	0	2	3	15	90	3	39	1	3	8	8	22	7	6	3	19	5	0	1	1	1	0	2	1	0	1	22
Bacteria	Bacteria	Tenericutes	Mollicutes	Mycoplasmatales	Mycoplasmataceae		7	3	19	6	3	2	3	5	1	3	12	1	3	5	0	2	1	6	1	14	4	3	34	3	3	20	1	10	1	4	1	5	8	2	0	1	0	1	0	1	1	1	11
Bacteria	Bacteria	Firmicutes	Bacilli	Lactobacillales	Carnobacteriaceae		7	3	21	3	2	3	3	3	5	3	18	1	4	4	0	2	2	0	4	11	4	3	22	2	5	23	0	17	4	14	1	0	2	1	0	1	1	0	4	2	2	1	16
Eukaryota	Fungi	Ascomycota	Saccharomycetes	Saccharomycetales	Metschnikowiaceae		6	3	7	2	3	6	2	4	1	1	20	8	0	4	3	4	2	0	0	12	42	4	15	1	3	18	1	31	2	16	1	6	8	2	0	1	2	0	4	0	2	2	12
Bacteria	Bacteria	Firmicutes	Clostridia	Clostridiales	unclassified (derived from Clostridiales)		6	3	7	11	5	5	2	3	1	3	6	2	2	4	1	2	3	1	4	10	6	3	42	1	4	10	0	21	2	3	1	4	3	0	0	2	0	3	4	0	0	0	5
Eukaryota	Animalia	Chordata	Mammalia	Monotremata	Ornithorhynchidae		6	3	9	10	13	1	8	3	18	2	7	1	6	7	0	8	0	1	0	20	12	2	31	1	1	11	9	5	4	17	0	34	5	0	0	0	0	0	2	0	4	0	13
Bacteria	Bacteria	Proteobacteria	Epsilonproteobacteria	Campylobacterales	Campylobacteraceae		21	2	0	0	0	0	0	0	0	0	0	0	0	0	0	0	0	0	0	0	0	0	0	0	0	0	0	0	0	0	0	0	0	0	0	0	0	0	0	0	0	0	0
Bacteria	Bacteria	Firmicutes	Clostridia	Clostridiales	Clostridiales Family XVII. Incertae Sedis		17	2	0	0	0	0	0	0	0	0	0	0	0	0	0	0	0	0	0	0	0	0	0	0	0	0	0	0	0	0	0	0	0	0	0	0	0	0	0	0	0	0	0
Eukaryota	Plantae	Streptophyta	Isoetopsida	Selaginellales	Selaginellaceae		16	2	2	6	2	0	5	1	3	0	4	5	1	4	0	1	2	0	1	10	2587	1	20	1	5	9	3	6	2	5	0	7	4	2	3	0	1	1	3	0	1	0	3
Bacteria	Bacteria	Firmicutes	Bacilli	Bacillales	unclassified (derived from Bacillales)		14	2	0	0	0	0	0	0	0	0	0	0	0	0	0	0	0	0	0	0	0	0	0	0	0	0	0	0	0	0	0	0	0	0	0	0	0	0	0	0	0	0	0
Bacteria	Bacteria	Actinobacteria	Actinobacteria (class)	Actinomycetales	Jonesiaceae		14	2	0	0	0	0	0	0	0	0	0	0	0	0	0	0	0	0	0	0	0	0	0	0	0	0	0	0	0	0	0	0	0	0	0	0	0	0	0	0	0	0	0
Bacteria	Bacteria	Chloroflexi	Thermomicrobia (class)	Thermomicrobiales	Thermomicrobiaceae		12	2	0	0	0	0	0	0	0	0	0	0	0	0	0	0	0	0	0	0	0	0	0	0	0	0	0	0	0	0	0	0	0	0	0	0	0	0	0	0	0	0	0
Bacteria	Bacteria	Firmicutes	Clostridia	Clostridiales	Lachnospiraceae		11	2	0	0	0	0	0	0	0	0	0	0	0	0	0	0	0	0	0	0	0	0	0	0	0	0	0	0	0	0	0	0	0	0	0	0	0	0	0	0	0	0	0
Bacteria	Bacteria	Dictyoglomi	Dictyoglomia	Dictyoglomales	Dictyoglomaceae		8	2	8	7	3	5	1	5	2	1	6	7	3	4	0	2	0	2	6	5	48	4	49	2	6	13	4	22	3	3	2	4	11	0	0	0	2	5	3	0	1	1	5
Bacteria	Bacteria	Firmicutes	Clostridia	Halanaerobiales	Halanaerobiaceae		7	2	10	4	1	2	1	6	4	2	4	4	3	5	0	2	2	2	6	16	4	3	55	4	12	11	3	10	2	2	3	3	5	3	1	0	0	8	6	0	0	1	1
Viruses	Viruses	unclassified (derived from Viruses)	unclassified (derived from Viruses)	unclassified (derived from Viruses)	Phycodnaviridae		6	2	4	3	4	6	6	3	0	0	3	13	4	1	2	6	1	0	0	2	277	2	53	0	5	0	1	28	3	2	0	1	3	2	2	2	0	0	5	3	1	0	5
Archaea	Archaea	Euryarchaeota	Methanobacteria	Methanobacteriales	Methanobacteriaceae		6	2	9	5	3	4	3	2	0	5	5	7	4	5	0	3	1	0	7	16	1	1	41	3	3	13	1	13	1	1	0	1	3	0	1	2	0	3	3	1	2	0	6
Eukaryota	Plantae	Streptophyta	Coniferopsida	Coniferales	Pinaceae		6	2	7	2	0	1	1	0	0	0	4	4	1	1	0	0	6	0	1	0	103	1	0	3	10	10	3	1	0	3	1	2	1	0	9	1	8	0	0	0	1	1	24
Eukaryota	Protista	unclassified (derived from Eukaryota)	Oligohymenophorea	Hymenostomatida	Tetrahymenidae		6	2	3	7	8	0	3	1	3	1	3	2	10	1	0	1	0	0	3	3	45	7	10	1	7	3	3	3	3	6	3	9	3	0	0	0	2	5	2	0	0	0	13
Eukaryota	Protista	unclassified (derived from Eukaryota)	Oligohymenophorea	Peniculida	Parameciidae		5	2	4	5	3	2	2	3	2	0	2	3	11	1	0	1	0	0	2	10	58	1	10	3	4	5	1	8	1	2	2	10	2	1	0	0	2	3	2	0	0	0	7
Archaea	Archaea	Euryarchaeota	unclassified (derived from Euryarchaeota)	unclassified (derived from Euryarchaeota)	unclassified (derived from Euryarchaeota)		5	2	14	5	3	1	3	2	0	1	4	3	4	2	0	3	2	1	6	16	2	5	36	4	2	12	1	14	3	1	1	0	3	0	2	2	0	2	0	0	1	0	1
Archaea	Archaea	Crenarchaeota	Thermoprotei	Sulfolobales	Sulfolobaceae		5	2	10	6	2	4	2	4	3	0	5	3	4	0	0	3	0	1	2	19	10	2	32	2	3	10	4	11	4	2	1	3	2	1	0	0	0	1	2	0	2	0	3
Eukaryota	Animalia	Platyhelminthes	Trematoda	Strigeidida	Schistosomatidae		5	2	7	14	19	1	12	2	8	1	4	3	4	7	0	4	2	3	0	16	13	3	15	0	1	5	7	1	6	10	0	26	4	0	0	0	0	0	0	1	2	1	17
Eukaryota	Plantae	Streptophyta	Charophyceae	Charales	Characeae		5	2	4	2	3	5	1	1	1	2	5	13	6	3	2	1	3	0	2	1	9	4	32	0	3	1	0	42	4	11	1	1	0	0	0	1	0	0	1	1	1	0	5
Eukaryota	Plantae	Streptophyta	Chlorokybophyceae	Chlorokybales	Chlorokybaceae		5	2	5	1	0	7	1	0	2	1	4	16	5	0	3	6	6	0	0	1	0	2	26	1	3	0	1	28	1	6	1	0	5	0	0	1	0	0	2	1	0	0	8
Eukaryota	Protista	unclassified (derived from Eukaryota)	Heterolobosea	Schizopyrenida	Vahlkampfiidae		5	2	7	13	6	5	4	2	3	0	1	5	4	5	2	3	1	1	2	4	48	5	14	5	3	10	2	10	2	4	2	7	2	1	0	1	0	5	2	1	6	0	7
Bacteria	Bacteria	Tenericutes	Mollicutes	Acholeplasmatales	Acholeplasmataceae		4	2	5	3	1	2	1	4	1	4	6	7	5	1	3	1	3	2	1	4	0	8	35	2	1	5	1	26	0	6	0	0	1	0	0	1	0	1	3	0	0	0	9
Eukaryota	Plantae	Streptophyta	Coleochaetophyceae	Coleochaetales	Chaetosphaeridiaceae		3	2	6	5	2	5	1	0	1	1	2	3	4	1	1	0	4	0	2	1	11	3	25	0	4	6	0	20	0	5	0	1	2	1	1	3	0	0	0	1	2	0	6
Eukaryota	Protista	Apicomplexa	Coccidia	Eucoccidiorida	Sarcocystidae		3	2	4	2	2	1	1	2	0	0	7	2	2	4	1	0	1	0	1	17	45	0	8	3	5	8	2	8	2	3	3	1	3	0	1	0	1	1	1	0	3	0	3
Eukaryota	Plantae	Streptophyta	unclassified (derived from Streptophyta)	Brassicales	Caricaceae		3	2	3	7	4	3	3	1	2	1	1	7	2	1	2	2	1	2	3	7	25	3	1	2	3	4	2	0	3	1	5	0	4	3	1	3	0	4	0	3	5	1	11
Bacteria	Bacteria	Chlamydiae	Chlamydiae (class)	Chlamydiales	Waddliaceae		22	1	0	0	0	0	0	0	0	0	0	0	0	0	0	0	0	0	0	0	0	0	0	0	0	0	0	0	0	0	0	0	0	0	0	0	0	0	0	0	0	0	0
Bacteria	Bacteria	Proteobacteria	Gammaproteobacteria	Acidithiobacillales	Acidithiobacillaceae		20	1	0	0	0	0	0	0	0	0	0	0	0	0	0	0	0	0	0	0	0	0	0	0	0	0	0	0	0	0	0	0	0	0	0	0	0	0	0	0	0	0	0
Bacteria	Bacteria	Proteobacteria	Gammaproteobacteria	Thiotrichales	Thiotrichaceae		12	1	0	0	0	0	0	0	0	0	0	0	0	0	0	0	0	0	0	0	0	0	0	0	0	0	0	0	0	0	0	0	0	0	0	0	0	0	0	0	0	0	0
Eukaryota	Animalia	Chordata	Ascidiacea	Enterogona	Cionidae		11	1	0	0	0	0	0	0	0	0	0	0	0	0	0	0	0	0	0	0	0	0	0	0	0	0	0	0	0	0	0	0	0	0	0	0	0	0	0	0	0	0	0
Bacteria	Bacteria	Deferribacteres	Deferribacteres (class)	Deferribacterales	Deferribacteraceae		9	1	0	0	0	0	0	0	0	0	0	0	0	0	0	0	0	0	0	0	0	0	0	0	0	0	0	0	0	0	0	0	0	0	0	0	0	0	0	0	0	0	0
Viruses	Viruses	unclassified (derived from Viruses)	unclassified (derived from Viruses)	unclassified (derived from Viruses)	Polydnaviridae		8	1	5	9	39	0	30	1	0	3	0	2	2	3	0	18	0	0	0	0	0	3	1	0	14	2	0	1	1	1	0	10	23	0	0	1	0	0	0	0	1	0	53
Eukaryota	Animalia	Chordata	Mammalia	unclassified (derived from Mammalia)	Suidae		6	1	0	0	0	0	0	0	0	0	0	0	0	0	0	0	0	0	0	0	0	0	0	0	0	0	0	0	0	0	0	0	0	0	0	0	0	0	0	0	0	0	0
Archaea	Archaea	Euryarchaeota	Archaeoglobi	Archaeoglobales	Archaeoglobaceae		5	1	7	3	5	0	2	1	0	0	3	7	2	1	0	0	2	0	7	22	2	3	43	1	8	16	2	6	1	0	1	1	3	0	0	0	3	2	1	1	1	2	0
Archaea	Archaea	Crenarchaeota	Thermoprotei	Thermoproteales	Thermoproteaceae		5	1	7	2	1	0	3	0	1	0	4	4	1	4	0	2	4	0	3	11	1	1	24	4	6	11	0	11	1	2	1	0	2	1	1	1	0	1	2	0	3	0	19
Eukaryota	Plantae	Streptophyta	unclassified (derived from Streptophyta)	Fabales	Fabaceae		5	1	0	3	4	1	5	2	2	4	0	2	0	3	0	3	5	1	6	3	514	8	4	1	2	5	1	1	0	5	1	1	3	2	0	2	0	0	0	1	0	1	22
Eukaryota	Animalia	Chordata	Mammalia	Primates	Cebidae		5	1	0	0	0	0	0	0	0	0	0	0	0	0	0	0	0	0	0	0	0	0	0	0	0	0	0	0	0	0	0	0	0	0	0	0	0	0	0	0	0	0	0
Archaea	Archaea	Euryarchaeota	Methanomicrobia	Methanomicrobiales	Methanomicrobiaceae		4	1	12	3	4	2	1	0	3	3	1	1	4	2	0	2	1	2	5	3	0	1	32	4	6	6	1	11	1	0	2	2	6	1	0	0	1	4	1	1	1	1	1
Archaea	Archaea	Crenarchaeota	Thermoprotei	Desulfurococcales	Desulfurococcaceae		4	1	5	4	5	2	1	0	4	0	1	5	3	2	0	1	0	0	4	15	10	3	25	1	3	8	0	4	0	1	0	4	1	0	1	0	0	3	3	0	0	1	7
Bacteria	Bacteria	Firmicutes	Bacilli	Lactobacillales	Aerococcaceae		4	1	11	7	1	0	0	5	13	2	10	5	7	1	0	0	0	0	1	6	3	2	16	2	4	15	2	14	0	3	0	1	2	2	1	2	3	0	2	1	2	0	8
Eukaryota	Plantae	Streptophyta	unclassified (derived from Streptophyta)	Caryophyllales	Caryophyllaceae		4	1	6	3	0	4	2	0	0	1	5	13	5	0	0	1	1	1	1	1	11	1	21	0	0	2	1	15	1	4	0	1	2	1	0	3	0	0	1	1	0	0	6
Bacteria	Bacteria	Firmicutes	Clostridia	Halanaerobiales	Halobacteroidaceae		4	1	10	2	1	4	0	4	2	1	1	2	3	0	0	0	0	1	2	14	8	0	26	1	2	10	0	10	0	0	1	3	3	1	0	0	1	2	0	0	0	1	2
Bacteria	Bacteria	Fibrobacteres	Fibrobacteres (class)	Fibrobacterales	Fibrobacteraceae		4	1	3	0	0	0	1	0	1	2	2	1	1	2	0	2	1	0	0	14	0	1	26	2	4	9	0	2	0	0	2	0	3	1	1	0	0	1	8	1	1	0	4
Eukaryota	Protista	unclassified (derived from Eukaryota)	Cryptophyta	Pyrenomonadales	Pyrenomonadaceae		3	1	4	2	1	1	0	2	0	2	5	20	1	0	2	2	5	0	0	0	1	3	27	0	1	1	0	42	1	2	1	0	1	0	0	1	0	0	1	1	0	0	2
Archaea	Archaea	Euryarchaeota	Methanococci	Methanococcales	Methanocaldococcaceae		3	1	4	5	2	0	1	2	1	0	1	2	0	1	0	1	0	4	2	5	0	0	22	3	1	3	2	2	2	1	1	0	0	0	0	0	0	4	1	1	2	1	6
Bacteria	Bacteria	Candidatus Poribacteria	unclassified (derived from Candidatus Poribacteria)	unclassified (derived from Candidatus Poribacteria)	unclassified (derived from Candidatus Poribacteria)		3	1	9	6	3	5	2	6	1	3	1	6	5	3	0	3	0	3	1	7	0	5	13	3	2	2	0	5	1	0	0	1	1	2	0	1	1	0	1	0	2	1	1
Eukaryota	Fungi	Chytridiomycota	Monoblepharidomycetes	Monoblepharidales	Monoblepharidaceae		3	1	5	3	2	1	0	0	1	4	2	13	3	0	0	3	2	0	0	0	0	2	27	0	0	0	0	27	0	2	0	0	3	2	0	2	0	0	1	0	0	0	2
Eukaryota	Plantae	Bacillariophyta	Fragilariophyceae	Fragilariales	Fragilariaceae		3	1	3	1	1	6	0	0	0	1	2	8	3	2	1	3	2	1	0	0	0	1	22	0	1	2	0	39	2	3	0	0	2	0	0	0	2	0	1	0	0	0	3
Bacteria	Bacteria	Bacteroidetes	Bacteroidia	Bacteroidales	Rikenellaceae		3	1	8	1	1	1	0	0	0	0	0	0	2	4	1	2	1	0	0	3	1	4	14	1	4	7	0	3	2	0	1	1	7	1	0	0	0	2	0	0	0	0	2
Archaea	Archaea	Thaumarchaeota	unclassified (derived from Thaumarchaeota)	Cenarchaeales	Cenarchaeaceae		3	1	9	4	2	5	0	2	8	2	2	8	5	2	0	6	0	0	0	6	0	6	5	1	4	8	1	2	2	0	1	0	3	0	1	0	0	3	5	1	0	0	2
Archaea	Archaea	Euryarchaeota	Methanomicrobia	Methanosarcinales	Methanosaetaceae		3	1	5	3	2	0	1	1	0	0	2	1	0	1	0	3	2	0	1	9	1	1	19	1	4	3	0	7	2	2	0	1	2	0	0	1	1	0	0	0	1	0	1
Eukaryota		unclassified (derived from Eukaryota)	unclassified (derived from Eukaryota)	Trichomonadida	Trichomonadidae		2	1	2	7	5	3	2	3	2	5	0	1	1	2	0	1	2	1	2	3	17	0	7	1	2	3	3	1	3	0	0	4	3	0	1	0	0	1	0	1	1	1	2
Viruses	Viruses	unclassified (derived from Viruses)	unclassified (derived from Viruses)	unclassified (derived from Viruses)	Adenoviridae		2	1	0	0	0	1	4	0	1	4	6	0	0	8	1	0	0	4	1	2	0	5	7	6	5	5	3	5	7	4	4	3	5	0	0	1	4	0	13	4	5	0	0
Eukaryota	Fungi	Ascomycota	Leotiomycetes	unclassified (derived from Leotiomycetes)	Erysiphaceae		2	1	8	0	1	2	0	0	0	1	1	5	4	1	0	1	0	0	0	0	0	0	10	0	2	0	0	22	0	1	0	0	3	0	0	1	0	0	0	0	0	0	1
Eukaryota		unclassified (derived from Eukaryota)	unclassified (derived from Eukaryota)	unclassified (derived from Eukaryota)	unclassified (derived from Eukaryota)		2	1	1	5	3	2	1	1	1	0	2	3	1	0	0	1	1	0	0	3	33	2	8	0	1	2	1	1	1	3	0	2	5	0	0	0	0	0	0	1	0	0	4
Bacteria	Bacteria	Firmicutes	Clostridia	Thermoanaerobacterales	Thermodesulfobiaceae		2	1	2	1	0	1	0	2	1	0	0	2	1	0	0	0	0	1	4	4	3	0	11	0	1	3	0	0	0	1	1	0	3	0	0	0	0	0	1	1	0	0	1
Eukaryota	Fungi	Ascomycota	Saccharomycetes	Saccharomycetales	Debaryomycetaceae		13	0	0	0	0	0	0	0	0	0	0	0	0	0	0	0	0	0	0	0	0	0	0	0	0	0	0	0	0	0	0	0	0	0	0	0	0	0	0	0	0	0	0
Viruses	Viruses	unclassified (derived from Viruses)	unclassified (derived from Viruses)	unclassified (derived from Viruses)	Microviridae		12	0	0	0	0	0	0	0	0	0	0	0	0	0	0	0	0	0	0	0	0	0	0	0	0	0	0	0	0	0	0	0	0	0	0	0	0	0	0	0	0	0	0
Bacteria	Bacteria	Proteobacteria	Deltaproteobacteria	Syntrophobacterales	Syntrophaceae		10	0	0	0	0	0	0	0	0	0	0	0	0	0	0	0	0	0	0	0	0	0	0	0	0	0	0	0	0	0	0	0	0	0	0	0	0	0	0	0	0	0	0
Eukaryota	Plantae	Bacillariophyta	Coscinodiscophyceae	Eupodiscales	Eupodiscaceae		8	0	0	8	10	0	0	15	0	0	7	2	0	1	0	0	0	0	0	3	1	2	0	0	2	70	4	1	1	0	1	0	0	0	0	0	0	0	0	0	0	0	1
Eukaryota		unclassified (derived from Eukaryota)	Dinophyceae	Peridiniales	Peridiniaceae		7	0	0	4	9	0	0	12	0	0	5	1	2	1	0	0	0	0	1	2	0	1	0	0	0	62	4	0	1	0	0	0	0	0	0	0	0	0	0	0	0	0	0
Eukaryota	Fungi	Basidiomycota	Agaricomycetes	Agaricales	Pleurotaceae		7	0	0	0	0	0	0	0	0	0	0	0	0	0	0	0	0	0	0	0	0	0	0	0	0	0	0	0	0	0	0	0	0	0	0	0	0	0	0	0	0	0	0
Eukaryota	Animalia	Chordata	Mammalia	Carnivora	Canidae		6	0	0	0	0	0	0	0	0	0	0	0	0	0	0	0	0	0	0	0	0	0	0	0	0	0	0	0	0	0	0	0	0	0	0	0	0	0	0	0	0	0	0
Bacteria	Bacteria	Proteobacteria	Zetaproteobacteria	Mariprofundales	Mariprofundaceae		5	0	0	0	0	0	0	0	0	0	0	0	0	0	0	0	0	0	0	0	0	0	0	0	0	0	0	0	0	0	0	0	0	0	0	0	0	0	0	0	0	0	0
Bacteria	Bacteria	Proteobacteria	Deltaproteobacteria	Desulfarculales	Desulfarculaceae		5	0	0	0	0	0	0	0	0	0	0	0	0	0	0	0	0	0	0	0	0	0	0	0	0	0	0	0	0	0	0	0	0	0	0	0	0	0	0	0	0	0	0
Eukaryota	Animalia	Chordata	Mammalia	Perissodactyla	Equidae		4	0	0	0	0	0	0	0	0	0	0	0	0	0	0	0	0	0	0	0	0	0	0	0	0	0	0	0	0	0	0	0	0	0	0	0	0	0	0	0	0	0	0
Eukaryota	Animalia	Chordata	Mammalia	Lagomorpha	Leporidae		4	0	0	0	0	0	0	0	0	0	0	0	0	0	0	0	0	0	0	0	0	0	0	0	0	0	0	0	0	0	0	0	0	0	0	0	0	0	0	0	0	0	0
Eukaryota		Phaeophyceae	unclassified (derived from Phaeophyceae)	Ectocarpales	Acinetosporaceae		4	0	0	0	0	0	0	0	0	0	0	0	0	0	0	0	0	0	0	0	0	0	0	0	0	0	0	0	0	0	0	0	0	0	0	0	0	0	0	0	0	0	0
Eukaryota		Microsporidia	unclassified (derived from Microsporidia)	unclassified (derived from Microsporidia)	Nosematidae		3	0	0	3	12	1	6	0	1	1	0	1	1	0	0	4	0	42	0	0	76	0	1	0	1	6	0	10	0	121	0	11	4	0	0	0	1	0	0	0	0	0	5
Eukaryota		unclassified (derived from Fungi)	unclassified (derived from Fungi)	Mucorales	Mucoraceae		3	0	0	0	0	0	0	0	0	0	0	0	0	0	0	0	0	0	0	0	0	0	0	0	0	0	0	0	0	0	0	0	0	0	0	0	0	0	0	0	0	0	0
Viruses	Viruses	unclassified (derived from Viruses)	unclassified (derived from Viruses)	unclassified (derived from Viruses)	unclassified (derived from Viruses)		3	0	0	0	0	0	0	0	0	0	0	0	0	0	0	0	0	0	0	0	0	0	0	0	0	0	0	0	0	0	0	0	0	0	0	0	0	0	0	0	0	0	0
Archaea	Archaea	Euryarchaeota	Methanococci	Methanococcales	Methanococcaceae		3	0	0	0	0	0	0	0	0	0	0	0	0	0	0	0	0	0	0	0	0	0	0	0	0	0	0	0	0	0	0	0	0	0	0	0	0	0	0	0	0	0	0
Bacteria	Bacteria	Proteobacteria	Gammaproteobacteria	Vibrionales	unclassified (derived from Vibrionales)		3	0	5	2	1	0	1	0	0	0	3	0	1	0	1	1	2	2	0	3	0	0	12	1	2	0	0	3	0	1	0	1	4	1	1	1	0	0	0	0	0	0	14
Bacteria	Bacteria	Firmicutes	Clostridia	Clostridiales	Peptostreptococcaceae		2	0	7	2	0	0	0	2	0	1	2	0	1	0	0	2	0	2	1	4	4	0	14	2	2	6	3	7	0	2	0	1	3	0	0	0	1	0	1	0	0	0	0
Archaea	Archaea	Euryarchaeota	Methanomicrobia	Methanomicrobiales	Methanospirillaceae		2	0	0	0	0	0	0	0	0	0	0	0	0	0	0	0	0	0	0	0	0	0	0	0	0	0	0	0	0	0	0	0	0	0	0	0	0	0	0	0	0	0	0
Bacteria	Bacteria	Actinobacteria	Actinobacteria (class)	Actinomycetales	unclassified (derived from Actinomycetales)		2	0	0	0	0	0	0	0	0	0	0	0	0	0	0	0	0	0	0	0	0	0	0	0	0	0	0	0	0	0	0	0	0	0	0	0	0	0	0	0	0	0	0
Eukaryota		unclassified (derived from Eukaryota)	unclassified (derived from Eukaryota)	Perkinsida	Perkinsidae		2	0	0	0	0	0	0	0	0	0	0	0	0	0	0	0	0	0	0	0	0	0	0	0	0	0	0	0	0	0	0	0	0	0	0	0	0	0	0	0	0	0	0
Eukaryota	Fungi	Basidiomycota	Exobasidiomycetes	Tilletiales	Tilletiaceae		2	0	0	0	0	0	0	0	0	0	0	0	0	0	0	0	0	0	0	0	0	0	0	0	0	0	0	0	0	0	0	0	0	0	0	0	0	0	0	0	0	0	0
Archaea	Archaea	Euryarchaeota	Methanomicrobia	Methanocellales	Methanocellaceae		2	0	1	2	2	0	2	1	0	0	1	0	0	0	0	1	1	0	0	3	4	2	16	0	0	3	1	2	0	0	1	0	1	0	0	0	1	1	3	0	0	0	3
Eukaryota	Fungi	Ascomycota	Pezizomycetes	Pezizales	Pyronemataceae		2	0	0	1	0	2	0	0	1	1	0	1	0	0	1	0	4	0	0	0	0	0	13	0	0	0	0	13	0	0	0	0	1	0	0	2	0	0	0	0	0	0	1
Bacteria	Bacteria	Bacteroidetes	Bacteroidia	Bacteroidales	unclassified (derived from Bacteroidales)		2	0	2	1	1	0	2	2	0	0	2	3	0	1	0	0	1	0	0	3	0	1	12	0	2	5	0	1	0	0	0	1	3	0	1	0	0	1	0	0	0	0	2
Bacteria	Bacteria	Elusimicrobia	Elusimicrobia (class)	Elusimicrobiales	Elusimicrobiaceae		2	0	0	0	0	0	0	0	0	0	0	0	0	0	0	0	0	0	0	0	0	0	0	0	0	0	0	0	0	0	0	0	0	0	0	0	0	0	0	0	0	0	0
Archaea	Archaea	Euryarchaeota	Thermoplasmata	Thermoplasmatales	Thermoplasmataceae		2	0	5	0	3	0	1	2	1	0	1	2	0	1	0	2	0	0	2	2	0	0	9	1	2	2	0	3	2	0	0	0	2	0	0	0	0	1	1	0	0	0	1
Eukaryota	Fungi	Microsporidia	unclassified (derived from Microsporidia)	unclassified (derived from Microsporidia)	Unikaryonidae		1	0	2	0	2	2	2	0	0	0	2	0	0	4	0	0	0	6	0	2	5	0	7	1	0	1	0	6	0	44	0	1	0	0	0	0	0	0	0	1	0	0	2
Eukaryota	Fungi	Ascomycota	Leotiomycetes	Helotiales	Hyaloscyphaceae		1	0	0	0	2	1	0	0	0	0	1	7	1	0	0	0	0	0	0	0	0	4	15	0	0	0	0	12	0	2	0	0	1	0	0	0	0	0	0	0	0	0	1
Bacteria	Bacteria	Thermotogae	Thermotogae (class)	Thermotogales	unclassified (derived from Thermotogales)		1	0	5	3	1	1	2	0	0	0	1	1	1	0	0	0	1	1	2	1	0	0	11	1	3	3	0	3	1	1	0	1	0	0	0	0	0	1	0	0	0	0	1
Eukaryota	Fungi	Ascomycota	Sordariomycetes	Hypocreales	Clavicipitaceae		1	0	3	2	0	2	0	0	1	0	3	1	2	0	0	0	1	0	0	1	0	2	1	0	0	0	0	20	0	1	0	0	3	0	0	2	0	0	1	1	1	0	2
Eukaryota	Protista	Apicomplexa	Aconoidasida	unclassified (derived from Aconoidasida)	Theileriidae		1	0	1	0	0	0	1	0	0	1	2	1	1	0	1	0	0	0	0	0	25	1	4	1	3	4	0	2	0	1	0	0	2	0	0	0	0	1	1	0	0	0	2
Bacteria	Bacteria	Bacteroidetes	Flavobacteria	Flavobacteriales	Blattabacteriaceae		1	0	0	0	0	0	0	0	0	0	0	0	0	0	0	0	0	0	0	0	0	0	0	0	0	0	0	0	0	0	0	0	0	0	0	0	0	0	0	0	0	0	0
Eukaryota		Porifera	Demospongiae	Homosclerophorida	Plakinidae		1	0	0	0	0	0	0	0	0	0	0	0	0	0	0	0	0	0	0	0	0	0	0	0	0	0	0	0	0	0	0	0	0	0	0	0	0	0	0	0	0	0	0
Bacteria	Bacteria	Proteobacteria	Epsilonproteobacteria	Campylobacterales	unclassified (derived from Campylobacterales)		1	0	0	0	0	0	0	0	0	0	0	0	0	0	0	0	0	0	0	0	0	0	0	0	0	0	0	0	0	0	0	0	0	0	0	0	0	0	0	0	0	0	0
Archaea	Archaea	Euryarchaeota	Methanomicrobia	Methanomicrobiales	Methanocorpusculaceae		1	0	1	1	0	0	0	0	0	0	0	1	2	1	0	2	0	2	0	3	7	0	13	1	0	3	0	2	0	0	0	0	0	0	0	0	0	2	0	0	0	0	1
Archaea	Archaea	Crenarchaeota	Thermoprotei	Thermoproteales	Thermofilaceae		1	0	2	0	1	0	1	0	0	0	0	5	0	2	0	0	0	0	0	1	0	0	6	0	1	0	1	2	0	0	0	1	0	0	0	0	0	2	0	0	0	0	1
Eukaryota	Plantae	Streptophyta	unclassified (derived from Streptophyta)	Malvales	Malvaceae		1	0	0	1	1	1	2	0	0	2	1	0	1	0	0	0	1	3	1	0	27	2	0	1	0	0	0	0	1	0	1	1	1	0	0	1	0	0	0	1	0	1	6
Bacteria	Bacteria	Elusimicrobia	unclassified (derived from Elusimicrobia)	unclassified (derived from Elusimicrobia)	unclassified (derived from Elusimicrobia)		1	0	0	0	0	0	0	0	0	0	0	0	0	0	0	0	0	0	0	0	0	0	0	0	0	0	0	0	0	0	0	0	0	0	0	0	0	0	0	0	0	0	0
Eukaryota		Streptophyta	unclassified (derived from Streptophyta)	Solanales	Solanaceae		1	0	0	0	0	1	1	0	0	1	0	0	0	1	0	0	0	0	0	0	8	1	0	0	0	0	0	0	1	0	0	2	2	0	0	0	0	1	1	0	0	1	5
Eukaryota		Porifera	Demospongiae	Haplosclerida	Callyspongiidae		1	0	0	0	6	2	0	1	4	0	0	7	0	0	0	1	0	0	0	2	0	1	1	0	0	1	0	2	0	2	0	2	0	1	1	0	0	0	0	0	0	0	8
Viruses	Viruses	unclassified (derived from Viruses)	unclassified (derived from Viruses)	unclassified (derived from Viruses)	Parvoviridae		1	0	0	0	0	0	0	0	0	0	0	0	0	0	0	0	0	0	0	0	0	0	0	0	0	0	0	0	0	0	0	0	0	0	0	0	0	0	0	0	0	0	0
Eukaryota		Streptophyta	unclassified (derived from Streptophyta)	Geraniales	Geraniaceae		1	0	1	0	0	0	0	0	1	1	0	0	0	0	0	0	2	0	3	1	25	0	0	0	0	4	1	1	0	1	2	0	2	0	1	0	0	1	0	0	0	0	6
Eukaryota		Streptophyta	unclassified (derived from Streptophyta)	Rosales	Moraceae		1	0	0	1	1	0	2	0	0	0	0	1	0	1	0	1	0	0	0	0	25	0	0	1	1	0	1	0	0	1	0	0	1	1	0	0	0	0	0	0	0	0	6
Eukaryota		unclassified (derived from Eukaryota)	unclassified (derived from Eukaryota)	unclassified (derived from Eukaryota)	Hexamitidae		1	0	3	2	2	0	1	0	2	0	0	0	0	1	0	0	0	0	0	1	19	0	2	0	0	2	3	0	0	0	0	1	0	0	0	0	0	0	0	0	0	0	1
Archaea	Archaea	Euryarchaeota	Methanopyri	Methanopyrales	Methanopyraceae		1	0	0	0	0	0	0	0	0	0	0	0	0	0	0	0	0	0	0	0	0	0	0	0	0	0	0	0	0	0	0	0	0	0	0	0	0	0	0	0	0	0	0
Viruses	Viruses	unclassified (derived from Viruses)	unclassified (derived from Viruses)	unclassified (derived from Viruses)	Baculoviridae		1	0	3	2	4	0	2	0	0	0	0	0	0	0	0	1	1	0	0	3	1	0	2	0	0	1	3	0	0	1	0	1	0	0	0	0	0	0	0	0	1	0	0
Eukaryota		unclassified (derived from Eukaryota)	Cryptophyta	Pyrenomonadales	Geminigeraceae		1	0	1	0	1	0	0	1	1	0	0	0	0	0	0	0	0	0	0	1	20	0	3	0	0	3	0	0	1	0	2	0	0	0	0	0	0	0	0	0	0	0	0
Eukaryota		Streptophyta	unclassified (derived from Streptophyta)	Sapindales	Rutaceae		1	0	2	1	0	0	1	0	0	0	0	1	0	1	0	0	0	1	0	2	23	1	0	1	0	1	0	0	0	2	1	0	2	2	0	1	1	0	0	0	0	1	7
Eukaryota		Streptophyta	unclassified (derived from Streptophyta)	Ranunculales	Ranunculaceae		1	0	0	1	0	0	0	0	0	0	1	1	0	0	0	0	0	1	0	0	41	0	0	0	1	1	0	1	0	0	2	0	2	1	0	2	0	1	0	2	0	0	3
Viruses	Viruses	unclassified (derived from Viruses)	unclassified (derived from Viruses)	unclassified (derived from Viruses)	Caulimoviridae		1	0	1	0	0	0	1	0	0	0	0	0	2	0	0	1	0	0	0	0	2	0	0	0	1	0	0	3	0	0	0	1	0	1	0	0	0	0	1	0	0	0	3
Bacteria	Bacteria	Tenericutes	Mollicutes	Entomoplasmatales	Entomoplasmataceae		1	0	1	0	1	0	1	0	0	1	2	2	0	0	0	0	0	0	0	1	1	0	6	0	0	1	0	1	0	0	0	1	1	0	0	0	0	0	1	0	1	0	0
Eukaryota		Streptophyta	unclassified (derived from Streptophyta)	Cucurbitales	Cucurbitaceae		1	0	0	2	0	0	0	0	0	1	2	0	0	0	0	0	1	1	1	2	34	0	1	0	0	1	0	0	0	1	1	0	0	2	0	0	0	0	0	0	0	0	3
Viruses	Viruses	unclassified (derived from Viruses)	unclassified (derived from Viruses)	unclassified (derived from Viruses)	Poxviridae		1	0	0	0	0	2	1	1	1	1	0	0	0	0	0	1	0	0	0	1	0	0	2	0	1	0	0	2	0	0	0	2	0	1	0	0	0	0	10	0	0	0	1
Eukaryota		Ascomycota	Leotiomycetes	Helotiales	Helotiaceae		1	0	0	0	0	1	0	0	0	0	1	2	0	0	1	0	0	0	0	0	0	0	1	0	1	0	0	1	0	0	0	0	0	0	0	0	0	0	0	0	0	0	0
Eukaryota		Arthropoda	Insecta	Phthiraptera	Boopidae		1	0	0	0	6	0	3	0	0	0	0	0	0	0	0	2	0	0	0	0	0	1	0	0	0	0	0	0	0	0	0	1	1	0	0	0	0	0	0	0	0	0	5
Eukaryota		Chlorophyta	Trebouxiophyceae	Chlorellales	Chlorellaceae		1	0	0	1	3	0	1	2	2	4	0	1	0	0	0	0	0	0	1	1	2	0	0	0	4	0	0	0	0	1	0	0	0	0	0	0	0	0	2	0	1	0	2
Eukaryota		Streptophyta	unclassified (derived from Streptophyta)	Lamiales	Oleaceae		1	0	1	1	1	0	0	0	0	0	1	0	0	1	0	1	0	0	0	0	5	2	0	0	0	0	1	0	0	0	0	0	1	0	0	1	0	0	0	0	0	0	2
Eukaryota		Arthropoda	Arachnida	Ixodida	Argasidae		1	0	0	1	3	0	3	0	0	0	0	0	1	0	0	0	0	0	0	0	0	1	1	0	0	1	0	2	1	1	0	4	0	0	0	0	0	0	0	1	0	0	3
Eukaryota		Streptophyta	unclassified (derived from Streptophyta)	Myrtales	Onagraceae		0	0	0	0	0	0	1	0	0	0	1	0	0	0	0	0	0	0	0	2	10	1	1	1	0	0	0	0	0	0	1	0	1	0	0	0	0	2	0	0	1	1	3
Eukaryota		Chytridiomycota	Chytridiomycetes	Rhizophydiales	Rhizophydiaceae		0	0	0	1	0	1	1	0	0	0	0	4	0	0	0	0	0	0	0	0	0	1	0	0	0	0	0	7	0	0	0	0	0	0	0	0	0	0	0	0	0	0	0
Eukaryota		unclassified (derived from Eukaryota)	Glaucocystophyceae	unclassified (derived from Glaucocystophyceae)	Cyanophoraceae		0	0	2	1	0	0	0	0	0	0	0	0	0	0	0	1	0	0	0	0	26	0	1	0	0	3	0	0	0	0	0	0	1	0	0	0	0	1	0	0	0	0	0
Archaea	Archaea	Crenarchaeota	Thermoprotei	Desulfurococcales	Pyrodictiaceae		0	0	0	0	0	0	0	0	0	0	0	0	0	0	0	0	0	0	0	0	0	0	0	0	0	0	0	0	0	0	0	0	0	0	0	0	0	0	0	0	0	0	0
Eukaryota		Chlorophyta	Prasinophyceae	Pseudoscourfieldiales	Pycnococcaceae		0	0	0	0	0	0	0	0	0	0	0	0	0	1	0	0	0	0	0	0	28	0	3	0	1	0	0	0	0	2	0	0	0	0	0	1	0	1	1	1	0	1	3
Eukaryota		Microsporidia	unclassified (derived from Microsporidia)	unclassified (derived from Microsporidia)	Enterocytozoonidae		0	0	0	0	0	0	0	0	0	0	0	0	0	0	0	0	0	0	0	0	0	0	0	0	0	0	0	0	0	0	0	0	0	0	0	0	0	0	0	0	0	0	0
Eukaryota		unclassified (derived from Eukaryota)	Bangiophyceae	Cyanidiales	Cyanidiaceae		0	0	0	0	0	0	0	0	0	0	0	0	0	0	0	0	0	0	0	0	0	0	0	0	0	0	0	0	0	0	0	0	0	0	0	0	0	0	0	0	0	0	0
Archaea	Archaea	Euryarchaeota	Thermoplasmata	Thermoplasmatales	Picrophilaceae		0	0	0	0	0	0	0	0	0	0	0	0	0	0	0	0	0	0	0	0	0	0	0	0	0	0	0	0	0	0	0	0	0	0	0	0	0	0	0	0	0	0	0
Eukaryota		Streptophyta	Liliopsida	Asparagales	Orchidaceae		0	0	0	1	2	0	0	0	0	0	2	2	0	0	0	0	0	1	0	0	10	0	1	1	0	3	0	0	0	0	0	0	0	0	0	0	0	0	0	0	0	0	1
Viruses	Viruses	unclassified (derived from Viruses)	unclassified (derived from Viruses)	Herpesvirales	Herpesviridae		0	0	0	0	0	1	0	0	0	0	0	0	0	1	3	0	1	0	0	1	2	0	1	0	0	0	0	1	0	0	0	0	0	0	0	0	0	0	0	0	0	0	0
Viruses	Viruses	unclassified (derived from Viruses)	unclassified (derived from Viruses)	unclassified (derived from Viruses)	Retroviridae		0	0	0	0	0	0	0	0	0	0	0	1	0	0	0	0	0	0	0	1	0	0	2	0	0	0	0	1	1	0	0	0	0	0	0	0	0	0	0	0	1	0	1
Eukaryota		Streptophyta	Jungermanniopsida	Pleuroziales	Pleuroziaceae		0	0	1	0	1	0	0	0	0	0	0	0	0	0	0	1	0	1	2	1	7	0	0	0	0	1	0	0	0	0	0	0	0	2	0	0	0	0	2	1	0	1	4
Bacteria	Bacteria	Firmicutes	Clostridia	Natranaerobiales	Natranaerobiaceae		0	0	0	0	0	0	0	0	0	0	0	0	0	0	0	0	0	0	0	0	0	0	0	0	0	0	0	0	0	0	0	0	0	0	0	0	0	0	0	0	0	0	0
Bacteria	Bacteria	Firmicutes	Bacilli	Bacillales	Planococcaceae		0	0	2	0	0	0	0	0	0	0	2	0	1	1	0	0	0	0	0	0	0	0	0	0	1	1	0	0	0	2	0	0	0	0	0	0	0	0	0	0	0	0	3
Eukaryota		Streptophyta	Mesostigmatophyceae	Mesostigmatales	Mesostigmataceae		0	0	1	0	1	1	0	1	0	0	0	1	0	0	0	0	0	0	0	2	0	0	1	0	1	0	0	0	0	0	1	0	0	0	0	0	1	0	1	0	0	0	1
Bacteria	Bacteria	Proteobacteria	Epsilonproteobacteria	Nautiliales	Nautiliaceae		0	0	0	0	0	0	0	0	0	0	0	0	0	0	0	0	0	0	0	0	0	0	0	0	0	0	0	0	0	0	0	0	0	0	0	0	0	0	0	0	0	0	0
Eukaryota		Streptophyta	unclassified (derived from Streptophyta)	Rosales	Rosaceae		0	0	0	0	0	0	0	0	0	1	0	1	0	0	0	0	0	0	0	0	18	0	1	0	0	0	0	0	0	1	2	0	2	0	0	0	0	0	0	0	0	0	1
Viruses	Viruses	unclassified (derived from Viruses)	unclassified (derived from Viruses)	unclassified (derived from Viruses)	Iridoviridae		0	0	0	0	0	0	1	0	0	0	0	1	0	1	0	0	0	0	0	0	0	0	0	0	0	0	0	3	0	4	0	1	0	0	0	0	0	0	1	0	0	0	0
Eukaryota		Streptophyta	Cycadopsida	Cycadales	Cycadaceae		0	0	0	1	0	0	0	0	0	0	0	0	0	1	0	1	0	0	0	0	5	0	0	0	0	0	1	0	0	0	0	0	0	0	0	0	0	0	0	0	0	0	2
Eukaryota		Streptophyta	unclassified (derived from Streptophyta)	Magnoliales	Magnoliaceae		0	0	0	0	0	0	0	0	0	1	0	0	0	1	0	0	0	0	1	1	3	0	1	0	1	0	0	0	0	0	0	1	0	0	0	0	0	0	0	1	0	0	2
Eukaryota		Streptophyta	unclassified (derived from Streptophyta)	Apiales	Apiaceae		0	0	0	2	0	0	0	0	0	0	0	0	0	0	0	0	0	1	0	1	4	0	1	0	0	0	0	0	0	0	0	1	0	0	0	1	0	1	0	0	0	0	1
Eukaryota		Streptophyta	Liliopsida	Acorales	Acoraceae		0	0	0	2	0	0	0	0	0	0	0	0	0	0	0	0	1	0	0	0	5	0	0	0	0	0	0	0	0	1	1	0	0	0	0	0	0	0	0	0	1	0	1
Eukaryota		Chlorophyta	Chlorophyceae	Sphaeropleales	Scenedesmaceae		0	0	0	0	3	0	0	3	0	0	0	0	0	0	0	0	0	0	0	0	2	1	0	0	0	2	0	0	0	0	0	0	0	0	0	0	0	1	0	0	0	0	0
Eukaryota		unclassified (derived from Eukaryota)	Raphidophyceae	Chattonellales	Chattonellaceae		0	0	0	0	0	0	0	1	0	0	0	1	0	0	0	0	0	0	0	1	1	0	0	0	0	2	0	0	0	0	0	0	1	0	0	0	0	0	0	0	0	0	0
Eukaryota		Streptophyta	unclassified (derived from Streptophyta)	Psilotales	Psilotaceae		0	0	0	0	0	0	0	0	0	0	0	0	0	0	0	0	1	0	0	1	3	0	1	0	0	1	0	1	0	0	1	1	0	0	0	1	0	1	0	0	0	0	2
Archaea	Archaea	Euryarchaeota	Methanobacteria	Methanobacteriales	Methanothermaceae		0	0	0	0	0	0	0	0	0	0	0	0	0	0	0	0	0	0	0	0	0	0	0	0	0	0	0	0	0	0	0	0	0	0	0	0	0	0	0	0	0	0	0
Eukaryota		Streptophyta	Liliopsida	Poales	Typhaceae		0	0	0	0	0	0	0	0	0	0	0	0	0	0	0	0	0	0	1	0	4	0	0	0	0	0	0	1	0	0	0	1	1	0	0	0	0	0	0	1	0	0	0
Eukaryota		Streptophyta	unclassified (derived from Streptophyta)	Myrtales	Myrtaceae		0	0	0	0	0	0	0	0	0	0	0	0	0	0	0	0	0	0	0	0	0	0	0	0	0	0	0	0	0	0	0	0	0	0	0	0	0	0	0	0	0	0	0
Archaea	Archaea	Crenarchaeota	Thermoprotei	Acidilobales	Acidilobaceae		0	0	0	0	0	0	0	0	0	0	0	0	0	0	0	0	0	0	0	0	0	0	0	0	0	0	0	0	0	0	0	0	0	0	0	0	0	0	0	0	0	0	0
Eukaryota		Arthropoda	Malacostraca	Decapoda	Palinuridae		0	0	0	0	0	0	0	0	0	0	0	0	0	0	0	0	0	0	0	0	0	0	0	0	0	0	0	0	0	0	0	0	0	0	0	0	0	0	0	0	0	0	0
Eukaryota		Streptophyta	unclassified (derived from Streptophyta)	Asterales	Campanulaceae		0	0	0	0	0	0	0	0	0	0	0	0	0	0	0	0	0	0	0	0	0	0	0	0	0	0	0	0	0	0	0	0	0	0	0	0	0	0	0	0	0	0	0
Eukaryota		Streptophyta	Liliopsida	Dioscoreales	Dioscoreaceae		0	0	0	0	0	0	0	0	0	0	0	0	0	0	0	0	0	0	0	0	4	0	0	0	1	0	0	0	0	0	1	0	0	0	0	0	0	0	0	1	0	0	1
Eukaryota		Arthropoda	Insecta	Orthoptera	Acrididae		0	0	0	0	0	0	0	0	0	0	0	0	0	0	0	0	0	0	0	0	0	0	0	0	0	0	0	0	0	0	0	0	0	0	0	0	0	0	0	0	0	0	0
Eukaryota		Chlorophyta	unclassified (derived from Chlorophyta)	unclassified (derived from Chlorophyta)	unclassified (derived from Chlorophyta)		0	0	0	0	0	0	0	0	0	0	0	0	0	0	0	0	0	0	0	0	1	0	0	0	1	1	0	0	0	0	0	0	0	0	0	0	0	0	1	0	0	0	0
Eukaryota		Arthropoda	Arachnida	Astigmata	Pyroglyphidae		0	0	0	0	0	0	0	0	0	0	0	0	0	0	0	0	0	0	0	0	0	0	0	0	0	0	0	0	0	0	0	0	0	0	0	0	0	0	0	0	0	0	0
Eukaryota		Streptophyta	unclassified (derived from Streptophyta)	Fagales	Fagaceae		0	0	0	0	0	0	0	0	0	0	0	0	0	0	0	0	0	0	0	0	0	0	0	0	0	0	0	0	0	0	0	0	0	0	0	0	0	0	0	0	0	0	0
Eukaryota		Arthropoda	Maxillopoda	Harpacticoida	Harpacticidae		0	0	0	0	0	0	0	0	0	0	0	0	0	0	0	0	0	0	0	0	0	0	0	0	0	0	0	0	0	0	0	0	0	0	0	0	0	0	0	0	0	0	0
Eukaryota		Arthropoda	Ellipura	Collembola	Hypogastruridae		0	0	0	0	0	0	0	0	0	0	0	0	0	0	0	0	0	0	0	0	0	0	0	0	0	0	0	0	0	0	0	0	0	0	0	0	0	0	0	0	0	0	0
Eukaryota		Streptophyta	unclassified (derived from Streptophyta)	Ranunculales	Berberidaceae		0	0	0	0	0	0	0	0	0	0	0	0	0	0	0	0	0	0	0	0	0	0	0	0	0	0	0	0	0	0	0	0	0	0	0	0	0	0	0	0	0	0	0
Eukaryota		Chlorophyta	Trebouxiophyceae	Chlorellales	unclassified (derived from Chlorellales)		0	0	0	0	0	0	0	0	0	0	0	0	0	0	0	0	0	0	0	0	0	0	0	0	0	0	0	0	0	0	0	0	0	0	0	0	0	0	0	0	0	0	0
Eukaryota		Streptophyta	Liliopsida	Alismatales	Araceae		0	0	0	0	0	0	0	0	0	0	0	0	0	0	0	0	0	0	0	0	0	0	0	0	0	0	0	0	0	0	0	0	0	0	0	0	0	0	0	0	0	0	0
Eukaryota		Streptophyta	Polypodiopsida	Polypodiales	Pteridaceae		0	0	0	0	0	0	0	0	0	0	0	0	0	0	0	0	0	0	0	0	0	0	0	0	0	0	0	0	0	0	0	0	0	0	0	0	0	0	0	0	0	0	0
Eukaryota		unclassified (derived from Eukaryota)	unclassified (derived from Eukaryota)	unclassified (derived from Eukaryota)	Histionidae		0	0	0	0	0	0	0	0	0	0	0	0	0	0	0	0	0	0	0	0	0	0	0	0	0	0	0	0	0	0	0	0	0	0	0	0	0	0	0	0	0	0	0
Eukaryota		Chlorophyta	Trebouxiophyceae	Ctenocladales	Ctenocladaceae		0	0	0	0	0	1	1	0	0	0	0	0	0	0	0	0	0	1	1	0	0	0	0	0	0	0	0	0	0	0	0	1	0	0	0	0	0	0	1	0	0	0	2
Eukaryota		Basidiomycota	unclassified (derived from Basidiomycota)	Pucciniales	Phakopsoraceae		0	0	0	0	1	0	0	0	0	0	0	0	0	0	0	0	2	0	0	0	0	0	0	0	2	0	0	0	0	0	0	0	0	0	0	0	0	0	1	0	0	0	0
Eukaryota		unclassified (derived from Eukaryota)	unclassified (derived from Eukaryota)	Euglyphida	Paulinellidae		0	0	0	0	0	0	0	0	0	0	0	0	0	0	0	0	0	0	0	0	0	0	0	0	0	0	0	0	0	0	0	0	0	0	0	0	0	0	0	0	0	0	0
Viruses	Viruses	unclassified (derived from Viruses)	unclassified (derived from Viruses)	unclassified (derived from Viruses)	Inoviridae		0	0	0	0	0	0	0	0	0	0	0	0	0	0	0	0	0	0	0	0	0	0	0	0	0	0	0	0	0	0	0	0	0	0	0	0	0	0	0	0	0	0	0
Eukaryota		Streptophyta	unclassified (derived from Streptophyta)	Ceratophyllales	Ceratophyllaceae		0	0	0	0	0	0	0	0	0	0	0	0	0	0	0	0	0	0	0	0	0	0	0	0	0	0	0	0	0	0	0	0	0	0	0	0	0	0	0	0	0	0	0
Eukaryota		Streptophyta	unclassified (derived from Streptophyta)	Apiales	Araliaceae		0	0	0	0	0	0	0	0	0	0	0	0	0	0	0	0	0	0	0	0	0	0	0	0	0	0	0	0	0	0	0	0	0	0	0	0	0	0	0	0	0	0	0
Eukaryota		Arthropoda	Diplopoda	Spirostreptida	Harpagophoridae		0	0	0	0	0	0	0	0	0	0	0	0	0	0	0	0	0	0	0	0	0	0	0	0	0	0	0	0	0	0	0	0	0	0	0	0	0	0	0	0	0	0	0
Eukaryota		Echinodermata	Echinoidea	Echinoida	Echinidae		0	0	0	0	0	0	0	0	0	0	0	0	0	0	0	0	0	0	0	0	0	0	0	0	0	0	0	0	0	0	0	0	0	0	0	0	0	0	0	0	0	0	0
Eukaryota		Streptophyta	unclassified (derived from Streptophyta)	Gentianales	Rubiaceae		0	0	0	0	0	0	0	0	0	0	0	0	0	0	0	0	0	0	0	0	0	0	0	0	0	0	0	0	0	0	0	0	0	0	0	0	0	0	0	0	0	0	0
Eukaryota		Arthropoda	Merostomata	Xiphosura	Limulidae		0	0	0	0	0	0	0	0	0	0	0	0	0	0	0	0	0	0	0	0	0	0	0	0	0	0	0	0	0	0	0	0	0	0	0	0	0	0	0	0	0	0	0
Eukaryota		Streptophyta	unclassified (derived from Streptophyta)	Austrobaileyales	Schisandraceae		0	0	0	0	0	0	0	0	0	0	0	0	0	0	0	0	0	0	0	0	0	0	0	0	0	0	0	0	0	0	0	0	0	0	0	0	0	0	0	0	0	0	0
Eukaryota		Streptophyta	unclassified (derived from Streptophyta)	Chloranthales	Chloranthaceae		0	0	0	0	0	0	0	0	0	0	0	0	0	0	0	0	0	0	0	0	0	0	0	0	0	0	0	0	0	0	0	0	0	0	0	0	0	0	0	0	0	0	0
Eukaryota		unclassified (derived from Eukaryota)	Florideophyceae	Gracilariales	Gracilariaceae		0	0	0	0	0	0	0	0	0	0	0	0	0	0	0	0	0	0	0	0	0	0	0	0	0	0	0	0	0	0	0	0	0	0	0	0	0	0	0	0	0	0	0
Eukaryota		Annelida	Polychaeta	Phyllodocida	Nereididae		0	0	0	0	0	0	0	0	0	0	0	0	0	0	0	0	0	0	0	0	0	0	0	0	0	0	0	0	0	0	0	0	0	0	0	0	0	0	0	0	0	0	0
Eukaryota		Streptophyta	unclassified (derived from Streptophyta)	Piperales	Piperaceae		0	0	0	0	0	0	0	0	0	0	0	0	0	0	0	0	0	0	0	0	0	0	0	0	0	0	0	0	0	0	0	0	0	0	0	0	0	0	0	0	0	0	0
Eukaryota		Arthropoda	Insecta	Coleoptera	Chrysomelidae		0	0	0	0	0	0	0	0	0	0	0	0	0	0	0	0	0	0	0	0	0	0	0	0	0	0	0	0	0	0	0	0	0	0	0	0	0	0	0	0	0	0	0
Eukaryota		Streptophyta	unclassified (derived from Streptophyta)	Cucurbitales	Corynocarpaceae		0	0	0	0	0	0	0	0	0	0	0	0	0	0	0	0	0	0	0	0	0	0	0	0	0	0	0	0	0	0	0	0	0	0	0	0	0	0	0	0	0	0	0
Eukaryota		unclassified (derived from Eukaryota)	Florideophyceae	Gigartinales	Gigartinaceae		0	0	0	0	0	0	0	0	0	0	0	0	0	0	0	0	0	0	0	0	0	0	0	0	0	0	0	0	0	0	0	0	0	0	0	0	0	0	0	0	0	0	0
Eukaryota		Chlorophyta	Ulvophyceae	Ulvales	unclassified (derived from Ulvales)		0	0	0	0	0	0	0	0	0	0	0	0	0	0	0	0	0	0	0	0	0	0	0	0	0	0	0	0	0	0	0	0	0	0	0	0	0	0	0	0	0	0	0
Eukaryota		Streptophyta	unclassified (derived from Streptophyta)	Proteales	Platanaceae		0	0	0	0	0	0	0	0	0	0	0	0	0	0	0	0	0	0	0	0	0	0	0	0	0	0	0	0	0	0	0	0	0	0	0	0	0	0	0	0	0	0	0
Eukaryota		Phaeophyceae	unclassified (derived from Phaeophyceae)	Ectocarpales	Ectocarpaceae		0	0	0	0	0	0	0	0	0	0	0	0	0	0	0	0	0	0	0	0	0	0	0	0	0	0	0	0	0	0	0	0	0	0	0	0	0	0	0	0	0	0	0
Eukaryota		Streptophyta	unclassified (derived from Streptophyta)	Lamiales	Orobanchaceae		0	0	0	0	0	0	0	0	0	0	0	0	0	0	0	0	0	0	0	0	0	0	0	0	0	0	0	0	0	0	0	0	0	0	0	0	0	0	0	0	0	0	0
Eukaryota		Chlorophyta	Ulvophyceae	Bryopsidales	Bryopsidaceae		0	0	0	0	0	0	0	0	0	0	0	0	0	0	0	0	0	0	0	0	0	0	0	0	0	0	0	0	0	0	0	0	0	0	0	0	0	0	0	0	0	0	0
Viruses	Viruses	unclassified (derived from Viruses)	unclassified (derived from Viruses)	Herpesvirales	Alloherpesviridae		0	0	0	0	0	0	0	0	0	0	0	0	0	0	0	0	0	0	0	0	0	0	0	0	0	0	0	0	0	0	0	0	0	0	0	0	0	0	0	0	0	0	0
Eukaryota		Streptophyta	Polypodiopsida	Polypodiales	Dennstaedtiaceae		0	0	0	0	0	0	0	0	0	0	0	0	0	0	0	0	0	0	0	0	0	0	0	0	0	0	0	0	0	0	0	0	0	0	0	0	0	0	0	0	0	0	0
Eukaryota		unclassified (derived from Eukaryota)	unclassified (derived from Eukaryota)	Isochrysidales	Noelaerhabdaceae		0	0	0	0	0	0	0	0	0	0	0	0	0	0	0	0	0	0	0	0	0	0	0	0	0	0	0	0	0	0	0	0	0	0	0	0	0	0	0	0	0	0	0
Eukaryota		Arthropoda	Branchiopoda	Anostraca	Artemiidae		0	0	0	0	0	0	0	0	0	0	0	0	0	0	0	0	0	0	0	0	0	0	0	0	0	0	0	0	0	0	0	0	0	0	0	0	0	0	0	0	0	0	0
Archaea	Archaea	Nanoarchaeota	unclassified (derived from Nanoarchaeota)	unclassified (derived from Nanoarchaeota)	unclassified (derived from Nanoarchaeota)		0	0	0	0	0	0	0	0	0	0	0	0	0	0	0	0	0	0	0	0	0	0	0	0	0	0	0	0	0	0	0	0	0	0	0	0	0	0	0	0	0	0	0
Eukaryota		Streptophyta	Zygnemophyceae	Desmidiales	Desmidiaceae		0	0	0	0	0	0	0	0	0	0	0	0	0	0	0	0	0	0	0	0	0	0	0	0	0	0	0	0	0	0	0	0	0	0	0	0	0	0	0	0	0	0	0
Eukaryota		Arthropoda	Arachnida	Mesostigmata	Phytoseiidae		0	0	0	0	0	0	0	0	0	0	0	0	0	0	0	0	0	0	0	0	0	0	0	0	0	0	0	0	0	0	0	0	0	0	0	0	0	0	0	0	0	0	0
Eukaryota		Chlorophyta	Prasinophyceae	unclassified (derived from Prasinophyceae)	Monomasticaceae		0	0	0	0	0	0	0	0	0	0	0	0	0	0	0	0	0	0	0	0	0	0	0	0	0	0	0	0	0	0	0	0	0	0	0	0	0	0	0	0	0	0	0
Eukaryota		unclassified (derived from Eukaryota)	Cryptophyta	Cryptomonadales	Hemiselmidaceae		0	0	0	0	0	0	0	0	0	0	0	0	0	0	0	0	0	0	0	0	0	0	0	0	0	0	0	0	0	0	0	0	0	0	0	0	0	0	0	0	0	0	0
Eukaryota		Streptophyta	unclassified (derived from Streptophyta)	Canellales	Winteraceae		0	0	0	0	0	0	0	0	0	0	0	0	0	0	0	0	0	0	0	0	0	0	0	0	0	0	0	0	0	0	0	0	0	0	0	0	0	0	0	0	0	0	0
Eukaryota		unclassified (derived from Eukaryota)	unclassified (derived from Eukaryota)	Bicosoecida	Cafeteriaceae		0	0	0	0	0	0	0	0	0	0	0	0	0	0	0	0	0	0	0	0	0	0	0	0	0	0	0	0	0	0	0	0	0	0	0	0	0	0	0	0	0	0	0
Eukaryota		Chromerida	unclassified (derived from Chromerida)	unclassified (derived from Chromerida)	unclassified (derived from Chromerida)		0	0	0	0	0	0	0	0	0	0	0	0	0	0	0	0	0	0	0	0	0	0	0	0	0	0	0	0	0	0	0	0	0	0	0	0	0	0	0	0	0	0	0
Eukaryota		Streptophyta	Anthocerotopsida	Anthocerotales	Anthocerotaceae		0	0	0	0	0	0	0	0	0	0	0	0	0	0	0	0	0	0	0	0	0	0	0	0	0	0	0	0	0	0	0	0	0	0	0	0	0	0	0	0	0	0	0
Eukaryota		Chlorophyta	Chlorophyceae	Chaetophorales	unclassified (derived from Chaetophorales)		0	0	0	0	0	0	0	0	0	0	0	0	0	0	0	0	0	0	0	0	0	0	0	0	0	0	0	0	0	0	0	0	0	0	0	0	0	0	0	0	0	0	0
Eukaryota		Chlorophyta	Prasinophyceae	Pyramimonadales	unclassified (derived from Pyramimonadales)		0	0	0	0	0	0	0	0	0	0	0	0	0	0	0	0	0	0	0	0	0	0	0	0	0	0	0	0	0	0	0	0	0	0	0	0	0	0	0	0	0	0	0
Eukaryota		Ascomycota	Pneumocystidomycetes	Pneumocystidales	Pneumocystidaceae		0	0	0	0	0	0	0	0	0	0	0	0	0	0	0	0	0	0	0	0	0	0	0	0	0	0	0	0	0	0	0	0	0	0	0	0	0	0	0	0	0	0	0
Viruses	Viruses	unclassified (derived from Viruses)	unclassified (derived from Viruses)	unclassified (derived from Viruses)	Nimaviridae		0	0	0	0	0	0	0	0	0	0	0	0	0	0	0	0	0	0	0	0	0	0	0	0	0	0	0	0	0	0	0	0	0	0	0	0	0	0	0	0	0	0	0
Eukaryota		Streptophyta	Polypodiopsida	Cyatheales	Cyatheaceae		0	0	0	0	0	0	0	0	0	0	0	0	0	0	0	0	0	0	0	0	0	0	0	0	0	0	0	0	0	0	0	0	0	0	0	0	0	0	0	0	0	0	0
Eukaryota		unclassified (derived from Eukaryota)	unclassified (derived from Eukaryota)	unclassified (derived from Eukaryota)	Hartmannellidae		0	0	0	0	0	0	0	0	0	0	0	0	0	0	0	0	0	0	0	0	0	0	0	0	0	0	0	0	0	0	0	0	0	0	0	0	0	0	0	0	0	0	0
Eukaryota		Ascomycota	Arthoniomycetes	Arthoniales	Roccellaceae		0	0	0	0	0	0	0	0	0	0	0	0	0	0	0	0	0	0	0	0	0	0	0	0	0	0	0	0	0	0	0	0	0	0	0	0	0	0	0	0	0	0	0
Eukaryota		Streptophyta	Gnetopsida	Gnetales	Gnetaceae		0	0	0	0	0	0	0	0	0	0	0	0	0	0	0	0	0	0	0	0	0	0	0	0	0	0	0	0	0	0	0	0	0	0	0	0	0	0	0	0	0	0	0
Eukaryota		Chlorophyta	Chlorophyceae	Chaetopeltidales	Chaetopeltidaceae		0	0	0	0	0	0	0	0	0	0	0	0	0	0	0	0	0	0	0	0	0	0	0	0	0	0	0	0	0	0	0	0	0	0	0	0	0	0	0	0	0	0	0
Viruses	Viruses	unclassified (derived from Viruses)	unclassified (derived from Viruses)	unclassified (derived from Viruses)	Corticoviridae		0	0	0	0	0	0	0	0	0	0	0	0	0	0	0	0	0	0	0	0	0	0	0	0	0	0	0	0	0	0	0	0	0	0	0	0	0	0	0	0	0	0	0
Eukaryota		Brachiopoda	Rhynchonellata	Terebratulida	Cancellothyrididae		0	0	0	0	0	0	0	0	0	0	0	0	0	0	0	0	0	0	0	0	0	0	0	0	0	0	0	0	0	0	0	0	0	0	0	0	0	0	0	0	0	0	0
Eukaryota		Arthropoda	Diplura	unclassified (derived from Diplura)	Campodeidae		0	0	0	0	0	0	0	0	0	0	0	0	0	0	0	0	0	0	0	0	0	0	0	0	0	0	0	0	0	0	0	0	0	0	0	0	0	0	0	0	0	0	0
Eukaryota		Streptophyta	Jungermanniopsida	Metzgeriales	Aneuraceae		0	0	0	0	0	0	0	0	0	0	0	0	0	0	0	0	0	0	0	0	0	0	0	0	0	0	0	0	0	0	0	0	0	0	0	0	0	0	0	0	0	0	0
Eukaryota		Streptophyta	Lycopodiopsida	Lycopodiales	Lycopodiaceae		0	0	0	0	0	0	0	0	0	0	0	0	0	0	0	0	0	0	0	0	0	0	0	0	0	0	0	0	0	0	0	0	0	0	0	0	0	0	0	0	0	0	0
Eukaryota		Arthropoda	Insecta	Coleoptera	Lampyridae		0	0	0	0	0	0	0	0	0	0	0	0	0	0	0	0	0	0	0	0	0	0	0	0	0	0	0	0	0	0	0	0	0	0	0	0	0	0	0	0	0	0	0
Eukaryota		Chytridiomycota	Monoblepharidomycetes	Monoblepharidales	unclassified (derived from Monoblepharidales)		0	0	0	0	0	0	0	0	0	0	0	0	0	0	0	0	0	0	0	0	0	0	0	0	0	0	0	0	0	0	0	0	0	0	0	0	0	0	0	0	0	0	0
Viruses	Viruses	unclassified (derived from Viruses)	unclassified (derived from Viruses)	unclassified (derived from Viruses)	Tectiviridae		0	0	0	0	0	0	0	0	0	0	0	0	0	0	0	0	0	0	0	0	0	0	0	0	0	0	0	0	0	0	0	0	0	0	0	0	0	0	0	0	0	0	0
Eukaryota		unclassified (derived from Eukaryota)	Florideophyceae	Plocamiales	Plocamiaceae		0	0	0	0	0	0	0	0	0	0	0	0	0	0	0	0	0	0	0	0	0	0	0	0	0	0	0	0	0	0	0	0	0	0	0	0	0	0	0	0	0	0	0
Eukaryota		unclassified (derived from Eukaryota)	unclassified (derived from Eukaryota)	Pythiales	Pythiaceae		0	0	0	0	0	0	0	0	0	0	0	0	0	0	0	0	0	0	0	0	0	0	0	0	0	0	0	0	0	0	0	0	0	0	0	0	0	0	0	0	0	0	0
Eukaryota		Streptophyta	Isoetopsida	Isoetales	Isoetaceae		0	0	0	0	0	0	0	0	0	0	0	0	0	0	0	0	0	0	0	0	0	0	0	0	0	0	0	0	0	0	0	0	0	0	0	0	0	0	0	0	0	0	0
Eukaryota		Arthropoda	Arachnida	Opiliones	Phalangiidae		0	0	0	0	0	0	0	0	0	0	0	0	0	0	0	0	0	0	0	0	0	0	0	0	0	0	0	0	0	0	0	0	0	0	0	0	0	0	0	0	0	0	0
Eukaryota		Basidiomycota	Agaricomycetes	Agaricales	Pluteaceae		0	0	0	0	0	0	0	0	0	0	0	0	0	0	0	0	0	0	0	0	0	0	0	0	0	0	0	0	0	0	0	0	0	0	0	0	0	0	0	0	0	0	0
Eukaryota		Echinodermata	Crinoidea	Comatulida	Antedonidae		0	0	0	0	0	0	0	0	0	0	0	0	0	0	0	0	0	0	0	0	0	0	0	0	0	0	0	0	0	0	0	0	0	0	0	0	0	0	0	0	0	0	0
Eukaryota		Basidiomycota	Agaricomycetes	Boletales	Paxillaceae		0	0	0	0	0	0	0	0	0	0	0	0	0	0	0	0	0	0	0	0	0	0	0	0	0	0	0	0	0	0	0	0	0	0	0	0	0	0	0	0	0	0	0
Eukaryota		Chordata	Mammalia	Monotremata	Tachyglossidae		0	0	0	0	0	0	0	0	0	0	0	0	0	0	0	0	0	0	0	0	0	0	0	0	0	0	0	0	0	0	0	0	0	0	0	0	0	0	0	0	0	0	0
Eukaryota		Xenoturbellida	unclassified (derived from Xenoturbellida)	unclassified (derived from Xenoturbellida)	unclassified (derived from Xenoturbellida)		0	0	0	0	0	0	0	0	0	0	0	0	0	0	0	0	0	0	0	0	0	0	0	0	0	0	0	0	0	0	0	0	0	0	0	0	0	0	0	0	0	0	0
Eukaryota		Chordata	unclassified (derived from Chordata)	Squamata	Colubridae		0	0	0	0	0	0	0	0	0	0	0	0	0	0	0	0	0	0	0	0	0	0	0	0	0	0	0	0	0	0	0	0	0	0	0	0	0	0	0	0	0	0	0
Eukaryota		Ascomycota	Dothideomycetes	unclassified (derived from Dothideomycetes)	unclassified (derived from Dothideomycetes)		0	0	0	0	0	0	0	0	0	0	0	0	0	0	0	0	0	0	0	0	0	0	0	0	0	0	0	0	0	0	0	0	0	0	0	0	0	0	0	0	0	0	0
Eukaryota		Chytridiomycota	Chytridiomycetes	Spizellomycetales	Spizellomycetaceae		0	0	0	0	0	0	0	0	0	0	0	0	0	0	0	0	0	0	0	0	0	0	0	0	0	0	0	0	0	0	0	0	0	0	0	0	0	0	0	0	0	0	0
Eukaryota		Mollusca	Gastropoda	unclassified (derived from Gastropoda)	Planorbidae		0	0	0	0	0	0	0	0	0	0	0	0	0	0	0	0	0	0	0	0	0	0	0	0	0	0	0	0	0	0	0	0	0	0	0	0	0	0	0	0	0	0	0
Eukaryota		Arthropoda	Chilopoda	Lithobiomorpha	Lithobiidae		0	0	0	0	0	0	0	0	0	0	0	0	0	0	0	0	0	0	0	0	0	0	0	0	0	0	0	0	0	0	0	0	0	0	0	0	0	0	0	0	0	0	0
Eukaryota		Mollusca	Scaphopoda	Dentaliida	Dentaliidae		0	0	0	0	0	0	0	0	0	0	0	0	0	0	0	0	0	0	0	0	0	0	0	0	0	0	0	0	0	0	0	0	0	0	0	0	0	0	0	0	0	0	0
Eukaryota		unclassified (derived from Fungi)	unclassified (derived from Fungi)	Entomophthorales	Entomophthoraceae		0	0	0	0	0	0	0	0	0	0	0	0	0	0	0	0	0	0	0	0	0	0	0	0	0	0	0	0	0	0	0	0	0	0	0	0	0	0	0	0	0	0	0
Eukaryota		Streptophyta	Gnetopsida	Ephedrales	Ephedraceae		0	0	0	0	0	0	0	0	0	0	0	0	0	0	0	0	0	0	0	0	0	0	0	0	0	0	0	0	0	0	0	0	0	0	0	0	0	0	0	0	0	0	0
Eukaryota		Arthropoda	Branchiopoda	Notostraca	Triopsidae		0	0	0	0	0	0	0	0	0	0	0	0	0	0	0	0	0	0	0	0	0	0	0	0	0	0	0	0	0	0	0	0	0	0	0	0	0	0	0	0	0	0	0
Eukaryota		Arthropoda	Insecta	Hymenoptera	Orussidae		0	0	0	0	0	0	0	0	0	0	0	0	0	0	0	0	0	0	0	0	0	0	0	0	0	0	0	0	0	0	0	0	0	0	0	0	0	0	0	0	0	0	0
[truncated: 168 more columns]
