# Supplementary material for: Discarded sequencing reads uncover natural variation in pest resistance in Thlaspi arvense
Source: eLife. 2024 Dec 19;13:RP95510. doi: 10.7554/eLife.95510 (PMC11658765; doi:10.7554/eLife.95510)
Supplement: Supplementary file 3. — Fasta file combining mitochondrial sequences of B. Brassicaceae, A. pisum, and M. persicae, with structural variants removed. [file elife-95510-supp3.zip › S3Table_Aphid_mitoc_genomes_standard_3.fa]

>Myzus_persicae mitochondrion
ATAAAATGAATTTTTTCAACTAATCATAAAGATATTGGAACTTTATATTTTTTATTTGGTATTTGATCAGGTATAATTGGATCATCACTTAGAATCTTAATTCGTCTTGAATTAAGACAAATTAATTCAATTATTAATAATAATCAATTATATAATGTTATTGTTACAATTCACGCTTTTATTATAATTTTTTTTATAACAATACCAATTGTTATTGGTGGATTTGGAAATTGGTTAATTCCTATAATAATAGGATGTCCTGATATATCTTTCCCACGATTAAATAACATTAGATTCTGATTATTACCACCCTCATTAATAATAATAATTTGTAGTTTTTTAATTAATAATGGAACAGGAACAGGATGAACTATTTACCCACCCTTATCAAATAATATTGCACATAATAATATTTCAGTTGATTTAACTATTTTTTCATTACATTTAGCAGGAATTTCATCAATTTTAGGAGCAATTAATTTTATTTGTACAATCTTAAATATAATACCAAACAATATAAAATTAAACCAAATCCCTTTATTTCCATGATCAATTTTAATTACAGCTATTTTATTAATTTTATCTTTACCTGTTCTAGCAGGTGCTATTACAATATTATTAACTGATCGTAATTTAAATACTTCATTTTTTGACCCAGCAGGGGGAGGTGACCCAATCTTGTATCAACATTTATTTTGATTTTTTGGTCATCCTGAAGTATATATTTTAATTTTACCAGGATTTGGTTTAATTTCTCATATTATTAGACAAGAAAGAAATAAAAATGAAACATTTGGAAATATTAGAATAATTTATGCTATATTAACTATTGGATTATTAGGATTTATTGTATGAGCTCATCATATATTTACAATTGGTATAGATGTGGATACACGAGCATACTTTACATCAGCAACAATAATTATTGCTATTCCAACAGGAATTAAAATTTTTAGATGATTAGCTACAATTTATGGGTCTAAAATTAATTTTTCACCTTCAACAATTTGATCATTAGGATTTATTTTTTTATTTACAATTGGTGGTTTAACAGGAGTTATTCTTGCTAATTCATCTATTGATATTATTCTTCATGATACTTACTATGTAGTAGCCCATTTCCATTATGTATTATCAATAGGAATTGTATTCGCAATTATTGCTAGATTAATTCATTGATTTCCAATTTTTACAGGATTCTCTATAAATAATTTTATTTTAAAAATTCAATTTATTCTTATATTTATTGGAGTTAATTTAACATTTTTCCCTCAACACTTTTTAGGTTTAAATGGTATGCCACGACGATATACAGATTACCCTAATAATTTTTTATTATGGAATATAATTTCTTCAATTGGATCAATAATTTCAACATTTAGTATTATTATTTTAATTTATTCAATTTGAAACAGAATTTTTTTAAAAAAAACTACAATTTTTAAATTAAATTTAAGTAATTCTATTGAATGAATCCATAATTTACCTCCTTTAGAACACTCATATTCAGAATTACCTTTAATTATTAATTTCTAATATGGCAGAAATTATATGCAATGAACTTAAAATTCATTTATAAAGATTAATCTTTTTTTAGAAATTATAACTTGAATAAAACTAAGATTCCAAAATAGAAATTCACCATTAATAGAACAATTAATCTTTTTCCATGATCACACAATTTTTATTATTATTATAATTATATCAACAATTACATATATAATATTATTTATTATAAATAATAAATTTATTAATATTAAAATTTCTGAAAATCAAATAATTGAATTTATTTGAACAGCAACTCCACCTATTATTTTAATTTTTATTGCAATACCTTCATTACATTTACTATATTTAATAGATGAAATTAAATGTCCTATTTTAACAATTAAAATTTTTGGTCATCAATGATTTTGATCATATGAATATTCAGATTTTTCAAATATTGAATTTGAATCTTATATAATCAATGATTTAAGTAAAGAAAATTTTCGTTTAATTGAAGTAGATAATAAAACTATTATTCCATATAAATTTAATATCCGACTATTAATCTCATCAGATGATGTAATTCACTCTTGAACTATCCCAAGATTAGCAATTAAAATTGATGCAATCCCTGGACGAATAAATCAAATTAATCTTTTTATAAATCGCCCTGGTATATATTTTGGACAATGTTCAGAAATTTGTGGAATTAACCATAGATTTATACCAATTCAAATTGAATCAATTAATTTAAATAAATTTATTTATTGAATTAAAAATTTTTAATTCATTAGATGACTGAAAAGCAAAGTAATGATCTCTTAAATCAAAATATAGTAAATTAGCAATTACTTCTAATGAAAGAGATTAGTTAAAATTATAACATTAATTTGTCAAATTAAAATTATTTATTAATATCACTTAATTCCACAAATAGCACCAATTAATTGATTAATTTTATTTATTTTTTTTTTTTCTATATTTTATTTAATTATAAATTTATTATATTTTAACTTTATTAAAAATATAAAAATAAAATTTTCATATAAAACCAATATAAAAAATTATAATAAATTTATTTAATATTTTTGACCCTTCAACAACAATTTTTAATTTAGAATTAAATTGAATCAGAACTTTTTTAATTATTTTATTAATACCAAATTTTTTATGAATTATACCAAATCGAATAAATTGAATATTATTTAAAATATTCAATATATTAAACAATGAAATATTAATATTATACAAAGCAAAAAAAACTAAATCACCTGCATTCCTATTTATTGCATTATTCATGTTTATTTTACTTAATAATTTTTTTAGATTATTCCCTTATATCTTCTCATCTTCAAGTCATATAATTTTTTCAGTTACATTAGCCTTACCCTTCTGATTATTTTATATTATTTTTTCAACATGTAAAAACACAAAAAATATAATTGCCCATTTAATTCCATTAAATACACCAATTTATTTAGCTCCTTTAATAACACTTATTGAAACTATAAGAATTATTATTCGACCTTTATCTCTATCAATTCGACTAACAGCAAATTTAATTGCAGGTCATCTTTTAATAACTTTATTAAATTTTAATTCAATAATAATTATTATCATTTTAATTCAAATATTCATAATAATTTTTGAATTATGTGTAGCTCTAATTCAAAGATACGTATTCTCAATTCTTTCATCTTTATACTCTAGAGAATAATGATAAAAATTAATCAACCTTATTTTATTTTAAATTTAAGCCCATGACCAATTTTAATAGCAATAAATACATTTAATCTAATAATCTCTAATGTAATAATTATAAATTTTAAATTTAATATTATATCATTAATAAATTTAATTATAATTATTAGTGTCTCAATATTATGATGACGAGATGTAATTCGAGAAAGAACATTTCAAGGTAATCATAATTTTTATATTATAAATTTAATTAAATTTAGAATAATTTTATTTATTATTTCTGAAATATTTTTATTTATTTCATTTTTCTGAAATTTCTTACATAATTCATTAGCTCCATCAATTGAATTAGGACTAAACTGACCACCTAAAAATATTAATTTTTTTAATCCATTATTAATTCCGCTATTAAATACAATTATTTTATTAACATCAAGATTTACTGTTACATTAACTCATTTATACTTATTAAATAATTCAAAAAAAAAAACAATTATTTTCATAAATTTAACAATTATTTTAAGTATTTATTTTTTAATACTTCAAATATTAGAATATAAACAAGCAACATTTACATTTTCAGATTCAATTTTTGGATCATCATTTTATATAGCAACAGGATTCCATGGATTACATGTAATTATTGGGACAATTTTCTTAATTGTTAACCTATTACGAATAATAAAAATACATTTCTCATATATTCATCATATTAGATTTGAACTAGCTGCATGATATTGACACTTTATTGATATTATTTGATTATTTTTATATATAACTTTTTACTGATGAAATAATTAATTTTATTAATATACAAATAGTATATTTGATTTCCAATCAAAAAGTTTAATTTTTAAATAAAATAATTATATTAAATTTAATTGCAATATTAACAATACTAATTACCATAATAATATTATTTATAGTTATAATTTTAATTAATATAAAAATAAAATTTAATTATAATAAATCAGCACCATTTGAATGTGGATTTGACCCATTTAATAAATCACGAATTCCATTTTCATTAAATTTTTATTTAATTGCAATTATTTTCTTAATTTTTGATATTGAAATTTCAATTATTCTCCCAATAATTATAAATTTTAAAATTTCTAATATATTATATTTTAATTTAATATTCAGAATATTTTTTATATTTATAATTATTACAATTTTTTATGAATGAAAATTTGGATCATTAAACTGAAAAATTTAAGGATAATAGTTAAAAATTATAACATTTAATTTGCTATTAAAAATTATTATATAATTTATCTTAAATAAGAAGTAAAAAAATTACATATTAATTTCGACTTAATAATAGATTATTATAATCCTTATTTATTAATTGAAACCAAAAAGAGGTTTATTACTGTTAATAATAATATTGAAAAAAAAATTCCAATTAAAAAGATTTTAAAAAAAAAGAAGCTGCTAACTATCTTTTAAAGCATTTTAAATGTTTAATCTTTTAAATATTTATTAGTTTAAAATAAAACATTATATTTTCAATATAAAAATAATTTCTTTTTATAAATAATTTNNNNNNNNNNNNNNNNNNNNNNNNNNNNNNAAAATTTATTTAAAAAAAATAATTTTACCTTTATATCTTCAATATAATGCTCTTAATTAAGCTATTTAAATTTAATAATTAAATAATAAAATAATAAAAAATCATAAAAAAAATAATAAAATATAAACCTTATAACTATTTAAAAAAATTTTTTGACTAAAATCAATTATTTTTTTAAAAAAAAAAATTAAACCTCTATTTAAACTATACTCAATTCAACCAACTTCAAATACCTTTAAAGTAAAAAACCCAAAACAAAGAAAATTATTCAAAAAAAAATTTACCTTAAAAAACAATAAATTTCATATTAATCTAAAAAAAAAAATATTAAACATAGAAATAATATAACTTATAGAAAATAAAAAATTATTAAGCTCAAAAAAAAATCAAATTCTAAAAAATAAAATTAAAACTCTCAAAATCTTAAATTTAAATTCTAATAAAATTAAATCAAATTTATAAAATATTAATCATATAAAAAAAGAACCAAAAAATAATATAATGAAACTAATTAATATTATACTAATAATTAAAATTTTTCTTTCAAATTTAATAATTATTAAATAATTATATATAGAAAAATTCATTAATATTAAATAATAAATAACACGAATTGAATAAAAAAAAGTTAAAAAAAAAGAAAATAAAAAAAAAAAAAAAAAAAAAAAATTTAAATTAACTATTAAAAAATACTCAAAAATTAAATCCTTGGAATAAAAACTACAAAAAAAAGGAAAACCACATAATGATATTAAAGTAAACATAAAAATTAATCTACAAAAAGGTAAATAATCAACCAATCCCCCTATCTTACGAATATCTTGATTATTATTTATATTTAAAATTAAAATACCAGCTCTTAAAAATATTATAGATTTAAATAAAGCATGTATTAATAAATAAAAAAAACACATATCAATTTTACCTAAACATAAAATTATAAATATAAATCTTATTTGACTTAACGTAGAAAAAGCAATAATTTTTTTTAAATCAAATTCAAAAATTGCATTTAAACCAGATATTAATATAGTTAAACAAGAAAGTACTAATAAATAATTTAAAAAAGAAAATTTTAAGAAAATTTCATTAAAACGAATTATTAAATAAATACCAGCAGTTACTAAAGTAGAAGAATGAACTAAAGAAGAAACAGGAGTAGGTGCTGCTATAGCTAAAGGTAATCAAGAAGAAAAAGGAATTTGAGCTCTTTTAGTTAAAGATGCAAATATAATCATTAAACTAATAAAAAATAAATAATTTAAATTTCTATAATAATTAATAAAAATAAAATTTCAAGAACCAAAATTTAATATTCAAATTATTGATATAATAATAAATAAATCACCTAAACGATTTAAAATAACAGTAACTAAACCTGAACTATAAGACTTCTTATTTTGATAAAAAACTACTAAACAAAAAGAAACTATACCTAAACCATCTCAACCTAATAAAATACTAATTAAATTAGGTCTAATAATTAAAAAAAACATAAATATAATAAAAAAATTTATTAATATTAAAAATCGATTTTTATTAAAATCATAATTTATATATTCTATTCTATATAATAAAATCATAGAAGAGATTAAAAAAACAAAAGAAATAAATATTAAAGATATTCAATCTAATAAAATAACATATAAAACTATACAAGAATTAAAAAAAAAAAATATATATTCAATAAAATAAAATTTATCAAAATAAATTAATAATAAACCCAAAATAAAAAAAATAATAAATAACATAAAAAAAAAAAAAAAAAAAAAAAAAAAAAAATTAAATTTAATTATTTAAATATATATTATAATCTTTAATTCCACAAATTAATATTTTAATTAAACTATTTAAATAAAAAAATAATTCTAAAATTAAAAAAATAATATTTAAAGGTAACCAATGCATAAATAATAATAAATACTCTCTTAAATTAATATAAACTAAATAATTCATATTAAAAAATAATTTACCATATTGAGTATACAAATATAAATAAAGACTATATAAAAATATTAAAATTATAATTAATAAATATAAAATATAAAAATAATCTAATCAAATTATCAAACTAATTAATAAAAATAATTCACCAAATAAATTTAAAGAAGGAGGAAAAGATATATTAGAAGAACATAATAAAAATCATCAAAATGACAAAAAAGGAAAAATATTAATTAAACCCTTATTTAAAAATATACTACGACTCTTAAAACGTATATAACAAATATTTCTTAAACAAAATAAACCAGAAGAACATAAACCATGCCCAAATATTAAAATTAATGAACCAAAATAACCTAAATTATTTAAAGTTAAAAACCCAATAATAACTAATCCTATATGAACAACAGAAGAATAAGCAATTAAAATTTTTAAATCTCTTTGAAAAAAACAAACTAAACTTAGAATTATTATACCTAATAAACATAAAGAAATAAATAAATAATTTAACTTAAGATTAATTTTAAAAATTAATATTAAAACATGATAAATACCAAAACCACCTAACTTTAATATAATACCAGCTAAAATTATTGAACCAGAAATAGGAGCTTCAACATGAGCTTTAGGTAACCAAATATGAAATATAAATAAAGGTATTTTTACTAAAAAAATCATTATTAAAAATAAATAATAATAAAAATTTAAATTATTTAAATAATCAAAATAATATATAAATATAAAATTAAAATTATTTAAACTCAATAAACAAGAAAAAAAAGGTAATGAAAAAAAAATTATATAAATAAACAAATAAAATCCAGCTTTAAAACGTTCATATTGATAACCCCAACCATAAATTAAAATAATAATAGGAATTAAATTAATTTCATAAAAAATATAAAATAAAATAAAATTATTACTAAAAAAACAAAAATAAAAAATAATAATAAAAGTAAATATTAAAAAATTAAAATAATTCAAATAATTATTTTTAAAATTAAGGCTAGGAATATAAACTAATCTAATAATTCAAACTCCTAACATAAATATTAAATAAGAAAACATATCTATACCAAATAAATAACTAACATTTAAAAAATAATTGAATATTGGAATCTTAAAATATATGAAAAAAAAAAAAAAAAAAAAAAAATTCTGGGCTAATCATCATCTTTTAATCTTCAAGCTAAAAAAAATCATTCTAAATATAATTAATATTAAAATTATTAACATTGTAAAATTATTAGAGACTTTAAATAATCATTACCATATATACGAACTATTAAAATCAAAATTGTTAAACCTAACACTCTTTCACTAATACAAAAAATAAAAAATACTAATAATAAAACATATTGTTTAATAAATATTATTAAATTTAATAAAAATAATAAAGACAAAATTAATAATAAATATTCTAATCCTAAAAGTATTATTAATAAATGATTAAAATTAAAAATATAAAATAAAACCCCAGAAAATAATATAAATATTAGAACTAAAATAAATAAATTTATCATTTTAATAGTTTAAAAAAAACATTGATATTGTAAATCAAAATTATAAAATTATTTAAAATAATCAGTATAAATATACAAATATTATCATTAATCTCCAAAATTAACATTTTAATTAAAATATATACTGAATTTTAAAACTTATTCTTTTTACTAATCTAATTATAGCAATTATATTAACAATAATAAAATCACCCATTAGATCAAACTTAGTTATTTTAATTCAAACAATAACTTTAACTATAATAATTAATTTAATTAATAAAACAGCATGAATCTCATTTATAATTTTTATCTTATATATTGGAGGATTAATAATTATTTTTTTATATATTTCAAGAATTGCTTTTAATGAATTAAATATTAATAAAAATTATAAAAATATAATTTTTAAATTAATTATTATTTTTTTTACATTAATATACTTTAAAATATCATTAAATATAGAAAATATAAATTATGAAAATAAATTTATATTTGAAGATAATTTTTATCTATTAAATATATTTATCATACCTAATAATCTTATAATTTATATAATTATATTTATTCTTTTTTTTATATTAATTTTAATTATTTGAATATTAAAAATTAATAAAGGACCAATTCGACAAAAAATTAACTAATGAAAAAAAATATAATAAAAATTTTATCGCCAATATTAAACTTACCTACACCTGCTAGAATTAGTTTTATATGAAATTTCGGATCTTTATTAATAATTTGTTTAATAAATCAAATTTTAACAGGATTATTTTTAGCTTTTCATTATAAAACAGATATTAATTTAGCATTTCAAAGAATTATTAATATAAATCGAAATGTAAATTTTGGATGATTAATTCGATCTTTTCATGCTAATGGAGCATCAATATTCTTTATTATACTTTATATTCATATCAGACGAGGAATTTATATAAACTCATTTAATTTTAAAATAACTTGAATTATTGGAGTAATATTATTATTATTAACTATAATAACAGCTTTTGTAGGATATGTTTTACCATGAGGACAAATATCATTTTGAGGAGCAACAGTAATTACAAATCTTCTATCAGCAATTCCTTATTTAGGAAACTCAATTGTAATTTGAATTTGAGGAGGATTTTCTATTAGAAATGCTACATTAACTCGATTTTTTTCAATTCATTTTATTTTACCCTTTATTATTATTTTTTTTACTTTTATTCATTTATTTTTTTTACATATAACAGGATCTAATAATCCATTAGGTATTAATAGAAATTTTGATAAAATTACATTCTCACCTTATTTCTTAATTAAAGATTTAATTGGATTAATCATATTTATATGAATTTTTTTTATCCTAACCTTAATTTTCCCATATATATTAAATGATCATAATAATTTTGTAATAGCAAACCCAATAGTTACACCTACCCATATTCAACCAGAATGATATTTTTTATTTTCATACTCAATTTTACGAGCAATTCCTAATAAATTAGGTGGGGTTATTGCTTTAATATTATCAATTTTAATTTTATTAGTATTACCTATATTAAACAACAAAAATTTTCTAAGAAATAAATTTTATCCATTAAATAAAATTATATTTTGAATTTTTACCATAACATTCTTTATATTAACTTGAATTGGTATACAACCAGTTGAATACCCATTCATCTCAACAAGCCAAATTTTTACAACAATTTATTTTTCATATTTCTTTATTAATTTTTATATTATAAAAATATGAGATAAATTATTAATTCAATAAATTAAGTTAATTAATTTATTTAAAATATTTATTTTGAAAATAAAAAAAAGAATTTAACTCTATTAACTTAATACTAAAATTAATGATATAAGTTAAATAATTTAATAGAAAAATTAAATATAAATAAAAATAATGATAGGGGTAAAATCAATTTTCAAACTAAATATATTAATTTATCATAACGAAAACGTGGTAAAAATCCACGTAATCAAATAACTAAAAATATAAATAATAAAATAAAAATATTTAAATAAAATTTATTCATTATTAAACCAAAAAATATTTCACACAATAATATCCCTATAAATATAATTCTTATATATTCAGATATAAAAATAAAAATAAAAGATAAACTTCTAAATTCAATGTTAAATCCAGAAACTAATTCTGACTCTCCTTCAGAAAAATCAAAAGGAGAACGATTTATTTCCGCTAAAAATCTAATTAACAATAAAATAAAAATTAAAAAAAGAAAAAAAAAAAATTTAGAATTCATTTGATAAATATAAAAATCATTTAAATTAAAACTATTAATTAAAAATATTAAATTTATAATAATAATTATTATTCTTACTTCATAAGAAATTATTTGAGAAATAAAACGAATTATCCCTAAAACTGAATAATTTGAATTAGAAGATCAACTAACTATTAAAAAAATATAAACTATTAAACTTGAACAACAAAATATATAAATTAAACCAAAACCTATAATATAATTTATACCGATATAAGGATAAATAAATCAAAAAAATACAGAAACTAGTAAACCTAATATAGGAGAAATTATAAAAACAAAAAAATTCATATTTACAGGATAATTAACTTCTTTAAAAAATAATTTTAAACCATCACCTATAGGTTGAAAAACACCCTTAAGAAAAAATTTATTAGGCCCTTTACGCAATTGAATATAACCTAAAACTTTACGTTCTAATAAAGTAAAAAAAGCTACTCTTATAAAAACTATTAAAAACAAAATCAAAAAATTAACAATTATAATAAAGATAAAAATTACTATTTATAATTAAAATTATATAATTAAATTCTAAATTTAACACAATTATCTGCCAAAATAGTTAAATTAATTTAATTCATTTAATAAAAATTTAATTCAATTATTTAATCCTTTCGTACTAAAATAATTTATTTTTTAAAAGATAGAAACCAACCTGGCTTACACCGGTTTGAACTCAAATCATGTAAGAATTTAAAGGTCGAACAGACCTAATACTTAAAATTTTGCACCTAAGATTAATCTTAATTCAACATCGAGGTCGCAAACTAATTTTTAAATTTGAACTTAAAAAATTAATTACGCTGTTATCCCTAAAGTAACTTTTTCCTTTAATTAAAAATTTTAATTCAAATACTCATTAAATAATGTAAAATTTTAAAAAAAGTTTAATAATTTTTTTTATCACCCCAATAAAATAAATAATAAAATTAAAATATTTATAAATCCAAAAAAATCAAAATTAATATTTATAAAGTTTTATAGGGTCTTATCGTCCCTTTAAATAATTTAAGCTTTTTTACTTAAAAATAAAATTTTAATTATATAAATAATAAAGTTTATTTCTCATCAAATCTTTCATACAAGTCCTCAATTAAAAGACTAATTATTATGCTACCTTTGCACAGTCAAAATACTGCAGCTATTTAATAAATCATTGAGCAGATCCTATATTAAATTAAACTTAATACAATGTTTTTGTTAAACAGATGAAAATAATTTTTGCCGAATTCATAATTTATAAATAAAAATTATACTAATTTAATCATTATTACTATTAATTAAATATTAATTAATAAAATTTAATATAAAAAATAAATAAATTTATAATAAATTAAAAATAAATAAATAATAAATTTTTACAAACTTAAATAAAAATTTCTATTCCTATAAATTATTAAAATAAATAAATTATTATATAAAAATTTCAAGCTTATCCCTAAAATAATTTAAATTTAAAATATTAATATAAAAAATCAATATAACTTTTAAAATTTTAAATTAAATTTAAATCTTAAATAACTAAATATAATATAACGAATTAAATTTCAAAACTAATATTATTTTTTAAATATTTATAACACAATAAATTAATAATAAAATTAACTCTATAAATTTTGAGAAATTAAAAAAAAATTAAAAATTTTAATCAACCCTGATACAAAAGGTACTAAAAATATTCTTTTAAAAATTTAATTAATTCTTTTACAATACTATTAAACTATAAATCTATAAATTAATTTTTACTAAATACTAAAACTCTAAATAAATAAATTACTTTTATAAAAAATCAAAAAAAAATAAAAATATTAATAATTTTAATTTAAATAAAGTTTAACAACATCTTATCATTGTAAATGATATACTTAAATTTAGATATTTATTTATAATAAATATCTTTCTAAATACACTTTCCAGTACACTTACTTTGTTACGACTTGTCTTATTTTTAATAAGAATGACGGGCAATATGTACATATTTTAGATCTTTCTTCATATTAATTAAATAAATAAATTTACTATTAAATCCAATTTCATTTTAATTTTCATTTAAAATCCATAAATAAAATTTAATGTAACCCATTAAATACTTATTTATAAACCACATCTTGACTTAACATAAATTACAAAAATAAATAAAGAAAATAAATTTTTTAATATATTCATGACAGCGATATATGAATTATTAAAATAAGTAAAATAAATCGTGGATTATCAATTAAAAAACAGGTTCCTCTAATAAGACTAAAATACCGCCAAATTTTTTAAATTTAAAGAACATAACTATTAATTTTTTAGTAAATTAATTTAAATTTTTATAATAGGGTATCTAATCCTAGTTTTAAATAAAATTTAATAGAATAAAATAATTACAATAATAAATTTTAATTAAATTTTACTTTATTAAAAAAAATTAAATTATAAATTATATTTTAATACTAATAACCAAACTATTTTATTTGTATATTATGTTTAACCGCAACTGCTGGCACATATTTAGTTTATACTTAAATTAATAATTAAATCTAAATTTCTTTAATATTTAATATTTAATACTGAGAATTATTAAAATCCTTTAAGAAATAATTAACAATCAAAAAATTTCATGTATTTTTTTAATTAAATAAAATTTTATAACAAAATAAATTATATTTATATGTAAAATAATAATAATATGGTTTTATATTATTAATTTACATAATNNNNNNNNNNNNNNNNNNNNNNNNNNNNNNAATTAGAATTTCTAACAAAATAAATTAATTATTAAAAAATAAAAAAAAATACTTATTTTAATAATTAAATTTATATTTTAAATATAAATAAAAAAAAACCTTCTTTTTCCTCGAATTTTGACCATTCCTATATATATATATATACAATTAATATGTATATATATTCATATAAGGATTTATATATTAATATATATATATATATACTAAATGTATAGATAGGTATTACTATATAACTCTATATATATATATATATATATATACTATAAATAAGCTATATAGATGTATATATGTATTACATATATATACTATATACATAAGAAATCTATATATGTATACTACTATATATATTAATAAATCCTCTATATACTCTTTCTTCTTCCTTTTTTTTTTTTTAAAGGGGGGGCATAGCCCCCCCTTTTCTGACAACTACAAACGTCATGCCTCATTAAAACATATTTTTTTTAAAATTTTACTGACATTTTTTCCAATGTAAGCATAAACCAGTAAACATTTTTTTATTAAACAATATTTTTAAAAATAAAATGCCTGAAAAAAGGGTTACTTTGATAGAGTAAATCATGTATTATATATACTTTTATTATATTTTAAGAAATTATCTAATCCATAAATTTCAAAAATTTATATGCAAAAACACTTAAATATATAAAATTATATAGAAAAATAAGCTAAAATAAAGCTTTTGGATTCATACTTCAAATATAGAATAAAATTCTTTTTTCTGATAAATTTAAATTTAACAAAAATTATATTTTTCACATTATTATCATTTAGAACATTAATATCAATTTCAGCATCAAATTGATTATCTATATGAATAGGATTAGAATTAAACCTATTTTCTATTATCCCAATTTTAAATTTTAAATCATCAATTTACTCAATTGAAGCTACAATAAAATATTTTTTAATTCAAGCTTTTGCCTCAATTCTTCTATTAATCTTTCTAATTAATAAAAACTTTATATTTATAAATAATGATAATATACTAATTATAATACCATTATTAATAAAATTAAGACTAATACCATTTCACCTTTGATTACCTTCAATAATAGAAGGGTTAAACTGATTTTCATGTTTATTAATAATAACTTGACAAAAAATCACACCTATAATTATAATTTCTTACTTAAATATTAATAAAAATATAATTTTTTTAATTGCATTAATTTCAATAAATTCAATTTTTGGTTTAAATCAAAATTCAATACGAAAAATTTTAGCTATATCATCAATTAATAATTCTACATGAATACTATTTGCAATTCTAATAAATGAAAAATTATGAGTTAATTATTTTTTAATTTATTCAATACTAAATTTTTTAATCATTAAAATACTTAATAACTATAATATTAATTATATTAATCAAATAAAATTTTTCAATTTAAATTTTTTTTTTAAATTAAATATATTAATACTAATTTTTTCAATTATAGGTTTACCCCCTATATTAGGATTTATTATAAAATGAATACTAATTAAAACATTAATTTATAATAATATATATTTTATTATAATAATATTAATTATATTAACTATTTTAAATTTATTCTTTTATATTAAAATAACATATTTTATACTATTTAACTTCAATATTTTTAATAAATGATATTTACAATTTAAAAAAAATAATTATAACTTCATTATAATAATAAATTTTTTCAGATTATTTTTCAGTTATTTATTTATTTATTAAGGTTTTAAGTTAATTAATTAAACTATTAATCTTCAAAATTAAAAATATTATATTTTAAACCTTAATTAAATAATTAATACCTTTAAATTTGCAATTTAATATCATATAATTTGAATATAAGATTAAAATGATAAAAAGATTTTTCAATCTATATATAAATTTACAATTTATAAC
>Acyrthosiphon_pisum mitochondrion
ATAAAATGAATTTTTTCAACTAATCATAAAGATATTGGAACTTTATACTTTTTATTTGGTATTTGATCAGGTATAATTGGATCTTCACTTAGAATTCTAATTCGTTTAGAATTAAGTCAAATTAATTCTATTATTAACAATAATCAATTATATAATGTAATTGTTACAATTCATGCTTTTATTATAATTTTTTTTATAACTATACCAATTGTAATTGGTGGATTTGGAAATTGATTAATTCCTATAATAATAGGATGTCCTGATATATCATTTCCTCGCTTAAATAATATTAGATTTTGATTATTACCTCCTTCATTAATAATAATAATTTGCAGTTTCTTAATTAATAATGGAACAGGAACAGGATGAACTATTTATCCACCTTTATCAAATAATATTGCACATAATAACATTTCAGTTGATTTAACTATTTTTTCTTTACACCTAGCAGGAATTTCATCAATTTTAGGAGCAATTAATTTTATTTGTACAATTCTTAATATAATACCTAATAACATAAAATTAAATCAAATTCCACTTTTCCCTTGATCAATTTTAATTACAGCTATCTTATTAATTTTATCTTTACCAGTTTTAGCTGGTGCTATTACAATATTATTAACTGATCGAAACTTAAATACATCATTTTTTGATCCAGCAGGAGGAGGAGATCCTATTTTATACCAACATTTATTTTGATTCTTTGGACATCCTGAAGTTTATATTTTAATTTTACCTGGATTTGGACTAATCTCACATATTATTAGTCAAGAAAGAAATAAAAATGAAACATTCGGAAATATTAGAATAATTTACGCTATATTAACTATTGGATTATTAGGATTTATTGTTTGAGCACATCATATATTTACAATTGGAATAGATGTTGATACACGAGCATATTTCACATCAGCAACTATAATTATTGCTATTCCTACAGGAATTAAAATTTTTAGATGATTAGCTACTATTTATGGATCTAAAATTAATTTTTCACCTTCAACAATTTGATCTTTAGGTTTTATTTTCTTATTTACAATCGGTGGGTTAACAGGTGTAATTCTTGCAAATTCATCTATTGATATTATTCTTCATGATACTTATTATGTAGTAGCTCATTTTCACTATGTTCTATCAATAGGAATTGTATTTGCAATTATTGCTAGATTAATTCATTGATTCCCTATCTTTACAGGATTTTCAATAAATAACTTTATTTTAAAAATTCAATTTATTTTAATATTTATTGGAGTAAATTTAACTTTCTTTCCCCAACACTTTTTAGGTTTAAACGGTATACCTCGACGATATACAGATTATCCAAATAATTTTTTATTATGAAATATAATTTCATCAATTGGATCAATAATCTCAACATTCAGAATCATTATTTTAATTTATTCTATCTGAAATAGAATTTTTTTAAAAAAAACAACAATTTTTAAATTAAATTTAAGAAACTCTATTGAATGAATTCACAATTTACCTCCTTTAGAACATTCATATTCAGAATTACCTTTAATTATTAATTTCTAATATGGCAGAAATTATATGCAATGAACTTAAAATTCATTTATAAAGAATAATCTTTTTTTAGAAATCATAACTTGATTAAAACTAAGATTTCAAAATAGAAATTCACCATTAATAGAACAATTAATTTTCTTTCATGATCATACAATCTTTATTATTATTATAATTATATCAACAATTACATATATAATATTATTTATTATAAATAATAAATTTATTAATATTAAAATTTCAGAAAATCAAATAATTGAATTTATTTGAACAACAACTCCTCCAATTATTTTAATTTTTATTGCTATACCTTCATTACATTTACTATATTTAATAGATGAAATTAAATGCCCTATTTTAACAATTAAAATTTTTGGTCATCAATGATTTTGATCTTATGAATATTCAGACTTTTCAAATATTGAATTTGAATCTTACATAATAAATGATCTAAATAAAGAAAATTTTCGTTTAATTGAAGTAGATAACAAAACTATTATTCCATTTAAATTTAATATTCGATTATTAATTTCATCAGATGATGTTATTCATTCTTGAACTATTCCAAGATTAGCAATTAAAATTGATGCTATTCCAGGACGTATAAATCAAATTAATCTTTTTATAAACCGTCCTGGAATATACTTTGGTCAATGCTCAGAAATTTGTGGAATTAATCACAGATTTATACCAATTCAAATTGAATCAATTAATTTAAATAAATTTATTTATTGAATTAAAAATTTTTAACTCATTAGATGACTGAAAAGCAAAGTAATGATCTCTTAAATCAAAATATAGTAAATTAGCAATTACTTCTAATGAAAGAGATTAGTTAAAATTATAACATTAATTTGTCAAATTAAAATTATTTATTTATATCGCTTAATTCCTCAAATAGCACCAATTAATTGATTAATTTTATTTATATTTTTTTTCTCAATATTTTATCTAATTATAAATTTATTATATTTTAATTTTATTAAAAATATCAAAATAAAAATCATAAAAATAAACAATACAAAAAATTATAATAAATTTATTTAATATTTTTGATCCTTCAACAACAATTTTTAATTTAGAACTAAATTGAATTAGAACTCTATTAATTATTTTAATAATACCAAATTTTTTATGAATTATACCAAACCGATTAAACTGAATTTTATTTAAAATATTTAATATATTAAATAATGAAATATTAATATTATATAAAATAAAAAAAACTAAATCTCCTGCATTTTTATTTATTGCACTTTTTATATTTATTTTACTTAATAACTTTTTCAGATTATTTCCTTATATTTTTTCATCATCAAGACATATAATTTTTTCTACTACTCTAGCTTTACCATTTTGATTATTTTATATCATTTATTCAACATGTAAAAATACAAAAAATATAATTGCACATTTAATTCCACTTAATACACCAATTTATTTAGCTCCATTAATAACAATTATTGAAACAATAAGAATTATTATCCGACCTTTATCATTATCAATTCGACTAACTGCAAATCTTATTGCAGGTCATTTACTTATAACACTATTAAATTTTAATTCATTAATAATTATTATTATAATTATTCAAATATTCATAATAACTTTTGAATTATGTGTAGCATTAATTCAAAGTTATGTATTCTCAATTCTTTCATCTTTATACTCTAGAGAATAATGATAAAAATTAATCAACCTTATTTTATTTTAAATTTAAGTCCATGACCTATTTTAATAGCTTTAAATACTTTTAATTTAATAATTTCAAATATTATAATTATAAACTTTAAATTTAATATAATATCATTAATAAATATATTTATAATTATTAGTATTTCAATTTTATGATGACGAGATGTTATTCGTGAAAGAACATTTCAAGGTAACCATAATTTTTATATTATAAACTTAATTAAATTCAGAATAATTTTATTTATTATCTCTGAAATATTTCTATTTATTTCATTTTTCTGAAATTTTCTACATAATTCATTAGCACCATCAATTGAATTAGGATTAAATTGACCTCCAAAAAATATTAATTTTTTTAATCCATTATTAATTCCTTTATTAAATACTATTATTTTATTAACATCAAGATTCACTGTAACATTAACTCATCTTTATTTATTAAATAATTCAAAAAAAAAAACAATTATTTTTATAAATTTAACAATTATTTTAAGTATCTACTTTTTAATACTTCAAATATTAGAATATAATCAAGCAACATTTACATTCTCAGATTCAATTTTTGGATCATCATTTTATATAGCAACAGGATTTCATGGATTACACGTAATCATTGGAACAATCTTCCTAATAATCAACTTATTACGAATAATAAAACTACACTTTTCATTTATTCATCATATTAGATTTGAATTAGCTGCATGATATTGACATTTCATTGATATTATTTGATTATTTTTATATATAACTTTTTATTGATGAAATAATTAATTTTATTAATATAAATAGTATATTTGATTTCCAATCAAAAAGTTTAAATTTTAAATAAAATAATGATATTAAATTTAATTTCAATATTAATAATAATTATTATTTTAATAATTTTATTCTTAATTATAATCTTAATTAATATAAAAATAAAATTTAATTATAATAAATCAGCACCATTTGAATGTGGATTTGATCCATTTAATAAATCACGAATTCCTTTCTCTTTAAATTTTTATTTAATTGCAATTATTTTTTTAATTTTTGATATTGAAATTTCAATTATTTTACCAATAATTATAAATTTTAAAATTTCCAATATATTTTATTTCAATATTATATTCATAATTTTTTTTATTTTTATAATTACTACTATTTTTTATGAATGAAAATTTGGATCACTAAATTGAAAAATCTAAGGATAATAGTTAAAATATATAACATTTAATTTGCTTTTAAAAATTATTAAATAATTTATCTTAAATAAGAAGTAAAATTTTACATATTAATTTCGACTTAATAATAGATCATTAAAATCCTTATTTAATTAATTGAAACCAAAAAGAGGTTTATTACTGTTAATAATAATATTGAAATTAAATTCCAATTAAAAAGATTTTAAAAAAAAGAAGCTGCTAACTATCTTTTAAAGCATTTTAAATGTTTAATCTTTTATTTATTAGTTTAATTTAAAACATTATATTTTCAATATAAAAATAAAAATTTTTTATAAATAATTTNNNNNNNNNNNNNNNNNNNNNNNNNNNNNNAAAAAATATTTAAAAAAAATAATTTTACCTTTATATCTTCAATATAATGCTCTTTATTAAGCTATTTAAATTTAATAATTAAATAATAAAATAATTAAAAATCATAAAAAAAATAATAAAATATAAACTTTATAACTATTTAAAAAAATATTCTGTCTAAACCCAATTATTTTTTTTAAAAAAAAAATTAAACCTCTATTAAAATTATATTCAATTCAACCAATTTCAAAAACCTTTAAAGTAAAAAATCCAAAAGAAAGAAAATTATTTAAAAAAAAATTTACCTTAAAAAACAATAAATTTCATATTAATCCAAAAAAAAAAATATTAAATAAAGAAATTATATAACTTATAGAAAACAAAAAATTATTAAGCTCAAAAAAAAATCAAATTCTAAAAAATAAAATTAATACTCTTAAAATTTTAAATTTAAATTCTAATAAAATCAAATCAAATTTATAAAATATTAATCATATAAAAAAAGAACCAAAAAACAATATAATAAAACTAATAAATATTATACTAATAATTAAGATTTTTCTTTCAAATTTAATAATTATTAAATAATTAAATATAGAAAAATTTATTATTAATAAATAATAAATTACACGAATTGAATAAAAAAAAGTTAATAAAAAAGAAAATAAAAAAAAAAAAAAAAAAAAAAAATTTAAATTTATTATTAAAAAATATTCAAAAATTAAATCCTTAGAATAAAAACTACAAAAAAAAGGAAAACCACATAATGATATTAAAGTAAATATGAAAATTAAACCACAAAAAGGTAAATAATCAATTAATCCCCCTATTTTACGAATATCTTGATTATTATTTATATTAAGAATTAAAATTCCAGATCTTAAAAATATTATAGATTTAAATAAAGCATGTATTAATAAATAAAAAAAACATATATCAATTTTACCTAAACATAAAATTATAAATATAAATCTTATCTGACTTAAAGTAGAAAAAGCAATAATTTTTTTTAAATCAAATTCAAAAATTGCATTTAAACCAGATATTAATATAGTTAAACAAGAAATAACTATTAAATAATTTAAAAAAGAAAAAGTTAAAAAAATTTCATTAAAACGAATTATTAGATAAATACCAGCAGTTACCAAAGTAGAAGAATGAACTAAAGAAGAAACAGGAGTAGGAGCTGCTATAGCTAAAGGTAATCAAGAAGAAAAAGGAATTTGAGCTCTTTTAGTTAAAGAAGCAATTATAATTATTAAACTAATAAAAAATAAATAATTTAAATTTATATAATAATTAATTAAAATAAAATTTCAAGAACCAAAATTTAATATTCAAATTATTGATATAATAATAAATAAATCACCTAAACGATTTAAAATAACAGTAACCAATCCTGAACTATAAGATTTTTTATTTTGATAAAAAATAACTAAACAAAAAGAAACTATTCCTAAACCATCTCAACCTAATAAAATTCTAATTAAATTAGGACTAATAATTAAAAAAACCATAAATATAATAAAAAAATTTATTAATAATAAAAATCGACTCTTATTATAATCATAATTTATATATTCTATTCTATATAATAAAATTATTGAAGAAATTAAAAAAACAAAAGAAATAAATATTAAAGATATTCAATCTAATAAAATAACATATAAAACTATACAAGAATTAAAAAAAAAAAATATATATTCAATAAAATAAAATTTATCAAAATAAATTAACAATAATCCTAAAATAAAAAAAATAATAAAGGATATAAAAAAAAAAAAAAAAAAAAAAAAAAAAAAATTAAATTTAATTATTTAAATATAATATATAATCTTTAATTCCACAAATTAATATTTTAATTAAACTATTTAAATAACAAAATAATTCTATAATTAAAAAAATTAAATTTAAAGGCAATCAATGTATAAATAATAATAAATATTCTGTCAAATTAATATAAACTAAATAATTCATATTAAAAAATAATTTACCATATTGAGTATATAAATATAAATAAAGACTATATAAAAATATTAAAATCATAATTAATAAATAAAAAATATAAAAATAATCTAATCAAATTATTAAACTAATTAATAAAAATAATTCACCAAATAAATTCAAAGAAGGAGGAAAAGATATATTAGAAGAACATAATAAAAATCATCAAAATGACAAAAAAGGATAAATATTAATTAAACCTTTATTTAAAAACATTCTACGACTTTTAAAACGTAAATAACAAATATTTCTCAAACAAAATAATCCAGAAGAACATAAACCATGACCAAATATTAAAATTAAAGAACCAAAATAACCTCAATTATTTAAAGTTAAAAATCCAATAATAACTAAACCTATATGAACAACAGAAGAATAAGCAATTAAAATTTTTAAATCTCTTTGAAAAAAACAAACTAATCTTAAAATAAATATACCTAATAAACATAATGAAATTAATAAATAATTAAATATAATATTAACCTTAAAAACTAATATCAAAATATGATAAATACCAAAACCACCTAATTTTAATATAATACCAGCCAAAATTATTGAACCACAAATAGGAGCTTCAACATGAGCTTTAGGTAATCAAATATGAAACATAAACAAAGGTATTTTAACTAAAAAAATTATTATTAAAAATAAATAAAAATAAAAATTTAAATTATTTAAATAATCAAAATAATATATAAATATAAATTTAAAATTATTTAAACTTAATAAACAAAAAAAAAAAGGTAAAGAAAAAAAAATCATATAAACAAATAAATAAAATCCAGCTTTAAAACGTTCATATTGATAACCTCATCCATAAATTAAAATAATTACAGGAATTAAATTAATTTCATAAAAAATATAAAATAAAAGAAAATTATTTCTAAAAAAGCAAAAATAAAAAATAATAATAAAAATAAATATCAACAAATTAAAATAATTTAAATAATTATTTTTAAAATTAAGTCTAGAAATATATACTAATCTAATAATTCAAATACCTAATATAAATATTAAATAAGAAAATATATCTATACCAAATAAATATCTAATATTTAAAAAATAATTGAATATTGGAATCTTAAAATATATAAAAAAAAAAAAAAAAAAAAAAAAATTCTGGGCTAATCATCATCTTTTAATCTTCAAGCTAAAAAAAATCATACTAAAAATAATTAATATTAAAATTATTAACATTGTAAAACTATTAATGATTTTATATAATCATTTCCATATATACGAACTATTAAAATCAAAATTGTTAAACCTAATACTCTTTCACTAATACAAAAAATAAAAAAAACTAATAATAAAATATATTGCTTAATAAATATTATTAAATTTATTAAAAATAATAAAGATAAAATTAATAATAAATATTCTAATCCCAAAAGTATTATTAATAAATGATTAAAATTAAAAATATAAAATAAAACTCCAGAAAATAACATAAATATTACAACTAAAATAAATAAATTTATCATTTTAATAGTTTAAAAAAAACATTGATATTGTAAATCAAAATTATAAAATTATTTAAAATAAATCAGTATAAATATAAACATATTATCATTAATCTCCAAAATTAATATTTTAATTAAAATATATACTGAATTTTAAAAATTATTATATTAACTAATTTAATTATAGCAATTATTTTAACAATAATAAAATCACCTATTAGATCAAATTTAATTATTTTAATTCAAACAATAACATTAACTATAATAATTAATTTAATTAATAAAACAGCATGAATTTCATTTATAATTTTTATTCTATATATTGGAGGATTAATAATTATTTTCTTATATATTTCAAGAATTGCTTTTAATGAACTAAATATTAATAAAAATTACAAAAACATAATTTATAAAATTATTTTTATATCTTTAATATTATATTATTTTAAAATATATTTTAATATAGAAAATATAAATTATGAAAATAAATTTTTATTTGAAGATAATTTTTATTTATTAAATATATTTATAATACCTAATAATATTCTAATTTATATAATTATATTTATTCTTTTTTTTATATTAATTTTAATTATTTGAATATTAAAAATTAATAAAGGACCAATTCGACAAAAAAATAATTAATGAAAAAAAATATAATAAAAATATTATCACCAATATTAAATTTACCAACACCTGCTAGTATTAGTTTTATATGAAATTTTGGGTCTTTATTAATAATTTGTTTAATTAATCAAATTTTAACAGGATTATTTTTAGCTTTTCACTATAAAACAGATATTAACTTAGCTTTTCAAAGTATTATTAATATAAATCGAAATATCAATTTTGGATGACTAATTCGATCATTCCATGCTAATGGAGCATCAATATTTTTTATTATAATTTATATTCATATTAGACGAGGAATTTATATAAATTCATTTAATTTTAAAATAACATGAATTATTGGAGTATTATTATTATTATTAACAATAATAACAGCTTTTGTAGGATATGTACTACCTTGAGGACAAATATCATTTTGAGGTGCTACAGTTATTACAAATCTTCTTTCAGCAATTCCATATCTAGGAAATTCAATTGTTATTTGAATTTGAGGAGGATTTTCAATTAATAATGCTACATTAACACGATTTTTCTCAATTCATTTTATTTTACCTTTTATTATTATCTTATTTACTTTTATTCATCTTTTTTTTTTACATTTAACAGGTTCTAATAACCCATTAGGTATTAATAGAAACTTTGATAAAATTACATTTTCACCTTATTTTTTAATTAAAGATTTAATTGGATTAATTATATTTATATGAATATTTTTTATTTTAACTTTAATTTTTCCTTATTTATTAAATGATCATAATAATTTTATTATAGCAAACTCAATAATTACACCTAATCATATTCAACCAGAATGATATTTTTTATTCTCATATTCAATTCTACGAGCAATTCCTAACAAATTAGGAGGAGTAATTGCCTTAATACTTTCAATTTTAATTTTATTAATTTTACCTATATTAAATAATAAAAACTTCCTAAGAAACAAATTTTATCCAATAAATAAAATTTTATTTTGAATTTTTATTATAACATTTATAATATTAACTTGAATTGGAATACAACCAGTTGAATATCCTTTTATTTTTACAAGCCAAATTTTTACAACAATTTACTTTTCATATTTTTTTATTAATTTTTATATTATAAAAATATGAGATAAATTAATAATTTAACAAAAATTAGTTAATTAATTTATTTAAAATATTTATTTTGAAAATAAAAAATAGAATTAAGTTCTATTAACTTAATACTAAAATTAATGATATAAATTAAATAATTTAATAGAAAAATTAAATACAAATAAAAATAAAGATAAAGGTAAAATTAATTTTCAAATTAAATATATTAATTTATCATAACGAAAACGTGGTAAAAATCCACGTAATCAAATAACTAAAAATATAAACATTAAAATAAAAATATTTAAATAAAATTTATTCATTAATAAACCAAAAAATATTTCACATAATAATATTCCTATAAATATAATTCTTATATATTCAGATATAAAAATAAAAATAAAAGATAAACTTCTAAATTCAATATTAAACCCAGAAACTAATTCTGATTCACCTTCAGAAAAATCAAAAGGAGAACGATTTATTTCTGCTAAAAATCTAATTAATAATAAAATAAATATTAAAAAAAGAAAAAAAAAAAATTTAGAATTTATTTGATAAATATAAAAATCATTCAAATTAAATCTATTAATTAAAAATATTAAATTTATAATAATAATTATTATTCTAACTTCATAAGAAATTATCTGAGAAATAAAACGAATTATACCTAAAACTGAATAATTAGAATTAGATGATCATCTAATTATTAAAAAAATATAAACTATTAAACTTGAACAACAAAATATATAAATTAAACCAAAACCTATAATATAATTTATACCAATATAAGGATAAATAAATCAAAAAACAACAGAAATTAATAAACCTAATATAGGTGAAAATATAAAAATAAAAAAATTTATATTTCTAGGATAATTAACTTCTTTAAAAAATAATTTTAAACCATCACCTATAGGTTGAAAAATACCTCTTAATAAAAATTTATTAGGACCTTTACGTAATTGAATATAACCTAAAACTTTACGTTCTAATAAAGTAAAAAAAGCTACTCTCATAAAAACTATTAAGAATAAAATTAAAAAATTAATAATTATAATAAATATAAAAATTACTATCTATAATATAAATTATATAATTAAATTCTAAATTTAACACAATTATCTGCCAAAATAGTTAAATTAATATAATTCATTTAATAAAAATTTAATTTAATTATTTAATCCTTTCGTACTAAAATAAATTATTTTTTAAAAGATAGAAACCAACCTGGCTTACACCGGTTTGAACTCAAATCATGTAAGAATTTAAAGGTCGAACAGACCTAATACTTAAAATTTTGCACCTAAGATTAATCTTAATTCAACATCGAGGTCGCAAACTAATTTTTAAATTTGAACTTAAAAAATTAATTACGCTGTTATCCCTAAAGTAACTTTTTCCTTTAATTAAAAATTTTAATTCAACTATTCACTAAATAATGTAAAATTTTAAAAAAAGTTTAATAATTTTTTTATCACCCCAATAAAATAAATAATAAAATTAAAATATTTATTAATCCAAAAAAATTAAAATTACTATTTATAAAGTTTTATAGGGTCTTATCGTCCCTTTAAATAATTTAAGCTTTTTTACTTAAAAATAAAATTTTAATTATATAAATAATAAAGTTTATTTCTCATCAAATCTTTCATACAAGTCCTCAATTAAAAGACTAATTATTATGCTACCTTTGCACAGTCAAAATACTGCAGCTATTTAATAAATCATTGAGCAGATCCTATATTAAATTAAACTTAATACAATGTTTTTGTTAAACAGATGAAAATAATTTTTGCCGAATTCATAATTTATAAATATACATTATACTAATTTAATCATTATTACTAAAAATTAAATATTAATTAATAAAATTTAATAAAAAAATAAATAAAATTATAATAAATTAAAACTAAACAAATAATAAATTTTTACAAACTTAAAATAAAAATTTCTATTCCTATAAATTATTAAAATAAATAAATTATTATATAAAAATTTCAAGCTTATCCCTAAAATAATTTAAATTTAAAATATTAATATATAAAATCAAAATAACTTTTAAAATTTTAAATTAAATTTAAATCTTAAATAACTAAATATAATATAACGAATTAAATTTCAAAACCAATATTATTTTATAAATATTTATAACACAATAAATTAATAATAAAATTAACTCTATAAATTTTGAGAATTTAAAAAAAAATTAAAAATTTTAATTAACCCTGATACAAAAGGTACTAAAAATATTCTTTTTCAAATTTAAATAATTCTTTTACAATACTATTAAACTATAAATCTAAAAATTAATTTTTACTAAATACTAAAACTTAAAATAAATAAATTACTTTTATAAAAAATCAATAAAAAATAAATATATTAATAAATTTAATTTAAATAAAGTTTAACAACATCTTATCATTGTAAATGACATACTTAAATTTAGATATTTATTTATATTAAATATCTTTCTAAATACACTTTCCAGTACACTTACTTTGTTACGACTTGTCTTATTTTTAATAAGAATGACGGGCAATATGTACATATTTTAGATCTTTTTTCATATTAATTAAATAAATAAATTTACTATTAAATCCAATTTCATTTTAATTTTCATTTAAAATCCAAAAATAAAATTTAATGTAACCCATTATATACTTATTTATTAACCACATCTTGACTTAACATAAATTATAATAATAAATAAAGAAAATAAATTTTTAAATATATTCATGACAGCGATATATGAATTATTTAAAATAAGTAAAATTAATCGTGGATTATCAATTAAAAAACAGGTTCCTCTAATAAGACTAAAATACCGCCAAATTTTTTAAATTTAAAGAACATAACTATTAATTTTTTAGTAAATTAATTTAAATTTTTATAATAGGGTATCTAATCCTAGTTTTAAATAAAATTTAATAGAATAAAATAATTATAATAATAATTCTTAATTAAATTTTACTTTATTAAAAAAAATTAAATTATAAATTATACTTAATACTAATAACCAAACAATTTTATTTGTATATTATGTTTAACCGCAACTGCTGGCACATATTTAGTTTATACTTAAATTAATAATTAAATCTAAATCTCTTTAATATTTAATATTTAATACTGAGAATTATTAAAACCCTTTAAGAATTAATTAACAATCAAAAAATTTCATGTATTTTCTTAATTAAATAAAATTTTATAATAAAATAAATTATATTTATATATAAAATAATAATAATATGGTTTAATATAATTAAAATATATAATNNNNNNNNNNNNNNNNNNNNNNNNNNNNNNAATAAGCATTTCTAACAAAATAAATTAAAATTTATAAAATAAAATTTATACTTATTTAAATAATTTAATATAGATATTTATATATAAATTAATTAAAATTCAACTTTTCTTTCTAAACCTTATATATATATATACAATTTATATATGTATATATTCATATAAGGATTTATATACATATATATATATATATATAATAAATGTATAGATAATATTACTATATAAGGATTTATATATATATATATATATATATACAATATATAAGCTATATAGATGTATATATATATTATATATATATACTATATATATATGAAGTCTATATATGTATACTACTATATATATTAATAAATCCTCTATATACTCTTTCTTCTTTCTTTTTTTTTTAAAGGAGGGCTACGCCCCCCTTTTTAGACAACTACAAACGTCATGCCTCACTAAAACATATTTTTTTTAAAAATTTACTGATATTTTTTCCAATCTACATCTAAACCAGTAAACATTTTTTTATTAAACAATATTTTTAAAAATAAAATGCCTGAAAAAGGGTTACTTTGATAGAGTAAATCATGTATTATATATACTTTTATTATACTTTAAGAAACTATCTAATCCATAAATTTCAAAAATTTATATGCACAAACACTTAAGTATATATTATATAGAAAAATAAGCTAAAAAAGCTTTTGGATTCATACTTCAAATATAGAATAAAATTCTTTTTTCTGATAAATTTAAATTTAACAAAAATTATATTTTTTACTTTACTAATATTTAGAACTTTAATATCAATTTCAGCATCAAATTGATTATCAATATGAATAGGATTAGAATTAAATTTATTTTCAATTATTCCAATTTTAAATTTTAAATCATCAATTTATTCAATTGAAGCCACAATAAAATATTTTCTTATTCAAGCTTTTGCTTCAATTTTATTATTAATTTTTTTAATTAATAAAAACTTATTGTTTATTAACAATGATAATATATTAATTATAATATCACTATTAATAAAATTAAGATTAATACCATTTCATTTATGATTACCTTCTATAATAGAAGGATTAAATTGAATATCATGTTTATTAATAATAACTTGACAAAAAATTACACCTTTAATTATAATTTCTTATTTAAATGTTAATAAAAATATAATATTTTTAATTGTATTAATCTCAATAAATTCAATTTTTGGTTTAAATCAAAATTCAATACGTAAAATTTTAGCTATATCTTCAATCAATAACACAACATGAATATTATTTGCAATTTTAATAAATGAAAATTTATGAATCAACTACTTTTTAATTTATTCAATATTAAATTTTTTAATTATTAAAATACTTAATAATTATAATATTAATTATATTAATCAAATAAAACTTTTTAATCTAAATTTTTATTTTAAATTAAATTTATTAATATTAATTTTTTCAATTATAGGTTTACCTCCTATATTAGGATTTTTAATAAAATGAATACTTATTAAAAATTTAATATATAATAATATATATATTATTATAATAATATTAATTATATTAACAATCTTAAATTTACTTTTTTATATTAAAATAACTTACTTTATATTATTCAATTTTAATTTATTTAATAAATGATATTTACATATTAAAAAAAATAACTATAATTTCATTATAATAATAAATTTTTTTAGATTATTTTTTAGATACTTATTTATTTATTAAGGTTTTAAGTTAAATCAAAACTATTAATCTTCAAAATTAAAAATATTATTTTATAAACCTTAATTAAATAATTAATACCTTTAAATTTGCAATTTAATATCATATAATTTGAATATAAGATTTATTGATAAAAAGATTATTTAATCTATATATAAATTTACAATTTACAAC
>Brevicoryne_brassicae mitochondrion
ATAAAATGAATTTTTTCAACTAATCATAAAGATATTGGAACTTTATACTTTTTATTCGGAATTTGATCAGGTATAATTGGATCATCTCTTAGAATTTTAATTCGTTTAGAATTAAGTCAAATTAATTCAATTATTAATAATAATCAATTATATAATGTAATTGTTACAATTCATGCTTTTATTATAATTTTTTTTATAACTATACCAATTGTTATTGGAGGTTTTGGAAATTGATTAATTCCTATAATAATAGGATGTCCTGATATGTCATTTCCACGATTAAATAATATTAGATTTTGATTACTCCCTCCATCACTAATAATAATAATTTGTAGTTTTTTAATTAATAATGGAACAGGAACAGGATGAACTATTTATCCACCTCTATCAAATAATATTGCTCATAATAATATTTCAGTTGATTTAACTATTTTTTCTTTACATTTAGCAGGAATTTCATCAATTTTAGGAGCAATTAATTTTATCTGTACAATTCTAAATATAATACCTAATAATATAAAATTAAATCAAATTCCTCTTTTTCCATGATCAATTTTAATTACAGCTATTTTATTAATTTTATCTCTCCCAGTATTAGCTGGAGCAATTACAATATTATTAACTGATCGAAATTTAAATACTTCATTTTTTGATCCAGCAGGAGGAGGAGATCCTATTTTATATCAACATTTATTTTGATTTTTTGGTCATCCTGAAGTATATATTTTAATTTTACCAGGATTTGGATTAATCTCACATATTATTAGTCAAGAAAGAAATAAAAATGAAACATTTGGTAATATTAGAATAATCTATGCTATATTAACTATTGGATTATTAGGATTTATCGTATGAGCTCACCATATATTTACAATTGGGATAGATGTTGATACACGAGCATACTTTACTTCAGCAACAATAATTATTGCTATTCCTACAGGAATTAAAATTTTTAGATGATTAGCTACTATTTATGGATCAAAAATTAATTTATCACCCTCAACAATTTGATCTTTAGGATTTATTTTTTTATTCACAATTGGTGGATTAACAGGAGTAATTCTTGCTAATTCATCTATTGATATTATTTTACATGACACTTATTATGTAGTTGCTCATTTTCATTATGTTTTATCTATAGGGATTGTATTTGCAATTATTGCTAGTTTAATCCATTGATTCCCTATTTTTACAGGATTTTATATAAACAATTTTATTTTAAAAATTCAATTTATTTTAATATTTATTGGAGTTAATTTAACTTTTTTTCCTCAACACTTTCTAGGTTTAAATGGAATACCTCGACGATATACAGATTATCCTAATAATTTTTTATTATGAAATATAATTTCATCAATTGGGTCAATAATTTCAACATTTAGAATTATTATCTTAATTTATTCAATTTGAAATAGAATTTTTTTAAAAAAAACAACAATTTTTAAACTAAATCTTAGTAATTCTATTGAATGGATTCATAATTTACCGCCCTTAGAACATTCATATTCAGAATTACCATTAATTATTAATTTCTAATATGGCAGAAATTATATGCAATGAACTTAAAATTCATTTATAAAGAATAATCTTTTTTTAGAAATTATAACTTGAATAAAACTAAGATTTCAAAATAGAAATTCACCATTAATAGAACAATTAATTTTTTTTCATGATCATACAATTTTTATTATTATTATAATTATATCTACAATTACTTATATAATATTATTTATTATAAACAACAAATTTATTAATATTAAAATTTCTGAAAACCAAATAATTGAATTTATTTGAACAACAACTCCACCAATTATTTTAATTTTTATTGCTATACCCTCTTTACATCTATTATATTTAATAGATGAAATTAAATGTCCTATTTTAACAATTAAAATTTTTGGACATCAATGATTTTGATCTTATGAATATTCAGATTTTTCAAATATTGAATTTGAATCATATATAATTAATAATTTAAACAAAGAAAATTTTCGATTAATTGAAGTAGATAATAAAACTATTATTCCATATAAATTTAATATTCGATTATTAATTTCATCAGATGATGTTATTCATTCTTGAACAATTCCAAGACTAGCAATTAAAATTGATGCTATTCCAGGACGAATAAATCAAATTAATCTTTTTATAAATCGCCCTGGGATATATTTTGGGCAATGTTCAGAAATTTGTGGAATTAATCATAGTTTTATACCAATTCAAATTGAATCAATTAATCTTAATAAATTTATTTATTGAATTAAAAATTTCTAAATCATTAGATGACTGAAAAGCAAAGTAATGATCTCTTAAATCAAAATATAGTAAATTAGCAATTACTTCTAATGAAAGAGATTAGTTAAAACTATAACATTAATTTGTCAAATTAAAATTATTAATTAATATCACTTAATTCCTCAAATAGCACCAATTAATTGATTAATTTTATTTATTTTTTTTTTTTCAATATATTACTTAATTATAAACTTACTTTATTTTAATTTTATTAAAAATATTAAAATTGAAATTTTAAAAAAAAACAAAATAAAAAATTATAATAAATTTATTTAATATTTTTGATCCATCAACAACAATATTTAATTTAAAATTAAATTGACTAAGAACTTTATTAATTATTTTAATAATACCAAATTTTATTTGAATTATCCCAAATCGAATAAATTGAATTTTATTTAAGATATTTAATATAATAAATAATGAAATATTAATACTTTATAAAATAAAAAAAAATAAATCACCTGCATTTATATTCATTGCACTTTTTATATTTATTTTACTTAATAATTTCTTTAGATTATTTCCTTATATCTTTTCATCATCAAGTCATATAATTTTTTCAATAACATTAGCTTTACCATTTTGACTATTTCATATTATTTTTTCAACATGTAAAAATACAAAAAATATAATTGCTCATTTAATCCCATTAAATACACCAATTTATTTAGCTCCTTTAATAACAATTATCGAAACAATAAGAATTATTATTCGACCTTTATCTCTATCAATTCGACTTACCGCAAATTTAATTGCAGGTCACTTATTAATAACATTATTAAATTTTAATTCATTATTTTTAATTATTATTTTTATTCAAATATTCATAATAATTTTTGAATTATGTGTAGCCTTAATTCAAAGTTACGTATTTTCAATTCTTTCATCCTTATATTCTAGAGAATAATGATAAAAGTTAATCAACCTTATTTTATTTTAAATTTAAGCCCATGACCAATTTTAATATCACTTAATACTTTTAATTTAATAATTTCTAATGTAATAATAATAAATTTTAAATTTAATTTATTATCATTATTAAATTTAATTATAATTATTAGAATTTCAATTTTATGATGACGAGATATTATTCGAGAAAGAACATTTCAAGGAAATCATAATTTTTATATTATAAACTTAATTAAATTTAGAATAATTTTATTTATCATTTCTGAAATATTCCTATTTATTTCATTTTTCTGAAATTTTTTACATAATTCTTTAGCCCCATCAATTGAATTAGGATTAAATTGACCTCCAAAAAATATTAATTTTTTTAATCCTCTATTAATTCCTTTACTAAATACAATTATTTTATTAACTTCAAGTTTTACAATTACATTAACACATTTATACCTATTAAATAATTCAAAAAAAAAAACAATTATTTTTATAATTTTAACAATTATTTTAAGTATTTATTTTTTAATACTTCAAATATTAGAATATAATCAAGCAACATTTACATTTTCAGATTCAATTTTTGGGTCATCATTCTATATAGCAACAGGTTTTCATGGATTACATGTTATTATTGGAACAATCTTCCTATTAATTAATTTATTACGAATATTAAAATTACATTTTTCTTATATTCATCATATTAGATTTGAATTAGCCGCATGATATTGACATTTTATTGATATTATTTGATTATTTCTTTATATAACTTTTTATTGATGAAATAATTAATTTTATTAATATAAATAGTATATTTGATTTCCAATCAAAAAGTTTAATTTTTAAATAAAATAATTATATTAAATTTAGTTTCAATATTAACTTTATCTTTTATCTTAATAATTTTATTTATAATTATAATTTTAATTAATATAAAAATAAAATTTAATCATAATAAATCAGCACCTTTCGAATGTGGATTTGATCCATTTAATAAATCACGAATTCCATTTTCTTTAAATTTTTATTTAATTGCTATTATTTTTTTAATTTTTGATATTGAAATCTCTATTATTTTACCTATAATTATAAATTTTAAAATTTCAAATATAATTTATTTTAATTTATTATTTATAATTTTTTTTATATTTATAATTATTACTATTTTTTATGAATGAAAATTTGGATCATTAAACTGAAAAATTTAAAGGATAATAGTTAAAATTTATAACATTTAATTTGCTATTAAAAATTATTTAATAATTTATCTTAAATAAGAAGTAAAATTTTACATATTAATTTCGACTTAATAATAGATTATTAATAATCCTTATTTATTAATTGAAACCAAAAAGAGGTTTATTACTGTTAATAATAATATTGAAAAAAAATTCCAATTAAAAAGATTTTAAAAAAAGAAGCTGCTAACTATCTTTTAAAGCATTTTAAATGTTTAATCTTTAAATTATTTATTAGTTTAAAAAAAACATTATATTTTCAATATAAAAATAATTTTTATTATAAATAATTTNNNNNNNNNNNNNNNNNNNNNNNNNNNNNNAAAAAATATTTAAAAAAAAATATTTTACCCTTATATCTTCAATATAATGCTCTAATAATTAAGCTATTTAAATTTAATAATTAAATAAAAAAATAATTATAAATCATAAAAAAAACAATAAAATATAAACCTTATAACTATTTAGAAAAATATTTTGTCTAAAATTAATCATTTTTTTAAAAAAAAAAATTAAACCATTATTTAAATTATATTCAATTCACCCAACTTCAATTAATTTTAAAGTAAAAAATCCAAAATAAAGAAAATTATTTAAAAAAAAATTTACTTTAAAAAATAATAAATTTCATATTAATCTAAAAAAAAAAATATTAAACAAAGAAATTAAATAACTTATAGAAAATAAAAAATTATTAAGTTCAAAAAAAAATCAAACTCTAAAAAATAAAATTAATACTCTTAAAATCTTAAATTTAAATTCTAATAAAATTAAATCAAATTTATAAAACATCAATCATATAAAAAAAGAACCAAAAAATAATATAATAAAACTAATTAATAATATACTAAAAATCAAAATATTTCTTTCAAATTTTACAATTATTAAATAATTAGATATAGAGAAATTCATTATTATTAAATAATAAATAACACGAACAGAATAAAAAAAAGTTAAAAAAAAAGATAATAAAAAAAAAAAAAAAAAAAAAAAATTTAAATCTATTATTAAAAAATACTCAAAAATCAAATCCTTAGAATAAAAACTACAAAAAAAAGGAAAACCACATAATGATATTAAAGTAAATATAAAAATTAAACAACAAAAAGGTAAATAATCAATTAACCCACCTATTTTACGAATATCTTGATTATTATTTATATTTAAAATTAAAATTCCAGCTCTTAAAAATATTATAGATTTAAATAAAGCATGTATCAACAAATAAAAGAAACACATATCAATTTTACCTAAACATAAAATTATAAATATAAATCTTATTTGACTTAAAGTAGAAAAAGCAATAATTTTCTTTAAATCAAATTCTAAAATTGCATTTATACCAGCTATAAATATAGTTAAACAAGAAATAATTAATAAATAATTTAAAAAAGAAAATTTTAAAAAAATTTCATTAAAACGAATTATTAAATAAATTCCAGCAGTTACTAAAGTTGAAGAATGAACTAAAGAAGAAACAGGAGTAGGAGCTGCTATTGCTAAAGGTAATCAAGAAGAAAAAGGAATTTGAGCTCTTTTAGTTAAAGAAGCAAATATAATTATTAAACTAATAAAAAATAAATAATTAAAATTTCTATAATAATTAATTAAAATAAAATTTCAAGAACCAAAATTTAATATTCAAATTATTGACATAATAATAAATAAATCACCTAAACGATTTAAAATTACAGTTACTAAACCTGAACTATAAGATTTTTTATTTTGATAAAAAACTACTAAACAAAAAGAAACTATCCCTAAACCATCTCAACCTAATAAAATTCTAATTAAATTAGGACTAATAATTAAAAAAAATATAAATATAATAAAAAAATTTATCAATATCAAAAATCGACTTTTATTAAAATCATAATTTATATATTCTATTCTATATAATAAAATTATAGAAGAAATTAAAAATACAAAAGAAATAAATATTAAAGATATTCAATCTAATAAAATAACATATAAAACTATACAAGAATTAAAAAAAAAAAATATATACTCAATAAAATAAAATTTATCAAAATAAATTATTAATAAACCTAAAAAAAAAAAAATAATAAAAAACAAAAAAAAAAAAAAAAAAAAAAAAAAAAAAAAATTAAATTTAATTATTTAAATATAAATATATAATCTTTAATTCCACAAATTAATATTTTAATTAAACTATTTAAATAACAAAATAATTCTATAATTAAAAAAATCAAATTTAAAGGTAACCAATGTATAAATAATAATAAATATTCTCTTAAATTAATATATACCAAATAATTTATATTAAAAAATAATTTTCCATATTGAGTATATAAATATAAATATAAACTATATAAAAATATTAAAATTATAATCAATAAATAAAATATATAAAAATAATCCAATCAAATTATTAAACTAATTAATAAAAATAATTCACCAAACAAATTTAAAGAAGGAGGAAAAGATATATTAGAAGAACATAACAAAAATCATCAAAATGATAAAAAAGGATAAATATTAATTAAACCCTTATTTAAAAACATTCTACGACTTTTAAAACGTAAATAACAAATATTTCTTAAACAAAATAAACCAGAAGAACATAAACCATGTCCAAATATCAAAATTAATGAACCAAAATAACCCCAATTATTTAAAGTTAAAAAACCAATAATAACTAAACCTATATGAACAACAGAAGAATAAGCAATTAAAATTTTTAAATCTCTCTGAAAAAAACAAACTAATCTCAAAATAAATATTCCCATTAAACATAAAGAAATTAACAAATAATTAACCTTAAGATTAATTTTAAATACTAATATTAAAAAATGATACACACCAAAACCACCTAATTTTAATATAATTCCAGCTAAAATTATTGAACCACAAATAGGAGCCTCTACATGAGCCTTAGGTAATCAAATATGAAATATAAATAAAGGTATTTTAACTAAAAAAATTATTATCAAAAATAAATAATAATAAAAATTTAAATCATTTAAATAATCAAAATAATATATAAATATAAAATTAAAACTATTTAAATTTAATAAACAAAAAAAAAAAGGTAAGGAAAAAAAAATTATATAAATAAATAAATAAAACCCAGCCTTAAAACGTTCATACTGATATCCTCAACCATAAATCAAAATAATTAATGGAATTAAATTAATTTCATAAAAAATATAAAATAAAATATAACTATTACTAAAAAAACAAAAATAAAAAATAATAATAAAAATAAACATTATTATATTAAAATAAACTAAATAATTATTTTTTAGATTAAAACTAGAAATATAAACTAATCTAATAATTCATAAACCTAATATAAATATTAAATAAGAAAATATATCTATACCAAATAAATATCTAATATTTAAAAAATAATTGAACATTGGAATTTTAAAATATATAAAAAAAAAAAAAAAAAAAAAAAAATTCTGGGCTAATCATCATCTTTTAACCTTTAAGCTAAAAAAAATCATGCTAAAAATAATTAATATTAAAATTATTAACATTGTAAAATTATCAATGATTTTAAATAATCATTACCATACATTCGAACTATCAAAATCAAAATTGTTAAACCTAATACTCTTTCACTAATACAAAAAATAAAAAAAATTAATAATAATAAATACTGTTTAATAAACATTATTAAATTTAATAAAAATAATAAAGATAAAATCAATAATAAATATTCTAAACCTAAAAGTATTATTAATAAATGATTAAAATTAAAAATATAAAATAAAACTCCAGAAAATAATATAAAAATTAAAACTAAAATAAATAAATTTATCATTTTAATAGTTTAAAAAAAACATTGATATTGTAAATCAAAATTATAAAATTATTTAAAATAAATCAGTATAAATATATAAATATTATCATTAATCTCCAAAATTAACATTTTAATTAAAATATATACTGAATTTTAAAATTTATCTTATTAACTAATTTAATTTTAGCAATTATATTAACAATAATAAAATCACCTATTAGATCAAATTTAATTATTTTAATTCAAACTATAACTTTAACTATAATAATTAACTTAATTAATAAAACATCATGAATTTCATTTATAGTTTTTATTTTATACATTGGAGGATTAATAATTATTTTTTTATATATTTCAAGAATTGCTTTTAATGAATTAAATATTAATAAAAATTATAAAAATATATTTTATAAATTAATCTTTATTACTTTAGTATTATCTTATTTTAAAATATCATTAAATTTAAATAATTTAAATTATGAAAATAAATTTATATTTGAAGATAATTTTTATTTTTTAAATATATTTATATTACCTAATAATTTAATAATTTATTTAATCATATTTATTCTATTTTTTATATTAATTTTAATTATTTGAATATTAAAAATTAATAAAGGACCCATTCGACAAAAAAAATAATTAATGAAAAAAAATATAATTAAAATTTTATCACCAATATTAAACTTACCGACACCTGCCAGAATTAGTTTTATATGAAACTTTGGGTCTTTATTAATAATTTGTTTAATTAATCAAATTTTAACAGGATTATTTTTAGCTTTTCATTATAAAACAGATATTAATTTAGCATTTCAAAGAATTATTAATATAAATCGAAATATTAATTTTGGATGATTAATTCGATCATTTCATGCAAATGGGGCATCAATATTTTTTATTATAATCTATATTCATATTAGACGAGGAATTTATATAAATTCATTCAATTTTAAAATAACATGAATTATTGGAGTTACTTTACTTTTATTAACTATAATAACAGCTTTTGTAGGTTATGTTCTACCATGAGGTCAAATATCATTTTGAGGGGCAACTGTAATTACAAATCTTTTATCAGCAATCCCTTACTTAGGAGATTCAATTGTAATTTGAATTTGAGGAGGATTTTCAATTAGTAATGCCACATTAACACGATTTTTTTCAATTCATTTTATTTTACCTTTTATTATTATTTTATTTACTTTTATCCACCTTTTTTTTTTACATATAACAGGATCTAATAACCCATTAGGAATTAATAGAAATTTTGATAAAATTACTTTTTCCCCATACTTTTTAATTAAAGATTTAATTGGATTAATTATATTTATATGAATTTTTTTTATTTTAACATTAATTTTTCCTTATTTATTAAATGATCACAATAATTTTATTATAGCAAATTCAATAATTACTCCTAATCATATTCAACCAGAGTGATATTTTTTATTTTCATACTCAATTTTACGAGCTATTCCTAATAAATTAGGAGGAGTGATTGCCTTAATACTATCAATTTTAATTTTATTAATTTTACCTATATTAAATAATAAAAATTTTTTAAGAAATAAATTTTACCCTTTAAATAAAATTTTATTCTGAATTTTTATTATAACATTTTTTATATTAACTTGGATTGGTATACAACCAGTTGAATATCCTTTTATTTCAATAGGTCAAGTATTTACAAGAATTTATTTTTCATATTTTTTTATTAATTTTTATATTATAAAGATATGAGATAAATTATTAGTTTAATAAAGTCAGTTAATTAATTTATTTAAAATATTTATTTTGAAAATAAAAAAAAGAATTTAATTCTATTAACTTTATACTAAAATTAATGATATAAGTTAAATAATTTAATACTAAAATTAAATATAAATAAAAATAATGAAAGAGGTAAAATTAATTTTCAAACTAAATATATAAGTTTATCATAACGAAAACGTGGTAAAAACCCACGTAATCAAATAACTATAAATATAAAAATCAAAATAAAAATATTTAAATAAAACTTATTTATTATTAATCCAAAAAATATTTCACATAATAATATTCCTATAAATATAATTCTTATATATTCAGATATAAAAATAAAAATAAAAGATAAACTACTAAACTCAATATTAAATCCAGAAACTAATTCAGATTCCCCTTCAGAAAAATCAAAAGGAGATCGATTTATTTCTGCTAAAAATCTAATTAATAATAAAATAAATATTAAAAAAAGAAAAAAAAAAAATTTAGAATTTATTTGATAAATATAAAAATCATTTAAATTAAAACTATTAATTAAAAATATTAAATTTATAATAATAATTATTATTCTAACTTCATAAGAAATCATTTGAGAAATAAAACGAATTATACCCAAAACTGAATAATTTGAATTTGAAGATCATCTTACTATTAAAAAAATATAAACTATTAAACTTGAACAACAAAATATATAAATTAAACCAAAACCTATAATATAATTTATACCAATATAAGGATAAATAAATCAAAAAAAAATAGAAATTAATAAACCTAATATAGGAGAAATTATAAAAATAAAAAAATTTATATTTCTAGGATAATTAACTTCTTTAAAAAATAATTTTAAACCATCACCTATTGGTTGTAAAACACCCTTCAAAAAAAATTTATTAGGCCCTTTACGTAATTGAATATATCCTAAAACTTTACGTTCTAATAAAGTAAAAAAAGCTACTCTTATAAAAACTATTAAAAATAAAAATAAAAAATTAATAATTATAATAAATAAAAAAATTACTATTTATAATTAAAATTATATAATTAAATTCTAAATTTAACACAATTATCTGCCAAAATAGTCAAATTATTTTAATTCATTTAATAAAATCTAATTTAATTATTTAATCCTTTCGTACTAAAATAATTTAAATTTTAAAAGATAGAAACCAACCTGGCTTACACCGGTTTGAACTCAAATCATGTAAGAATTTAAAGGTCGAACAGACCTAATACTTAAAATTTTGCACCTAAGATTAATCTTAATTCAACATCGAGGTCGCAAACTAATTTTTAAATTTGAACTTAAAAAATTAATTACGCTGTTATCCCTAAAGTAACTTTTTCCTTTAATTAAAAATTTTAATTCAACTATCCATTAAATAATGTAAAATTTTAAAAAAAGTTAATTAAATTTTTTTATCACCCCAATAAAATAAATATTAAAACTAAAATATTTATATTCCAAAAAAATTAAAATTAATATTTATAAAGTTTTATAGGGTCTTATCGTCCCTTTAAATAATTTAAGCTTTTTAACTTAAAAATAAAATTTTAATTATATAGATAATAAAGTTTATTTCTCATCAAATCTTTCATACAAGTCCTCAATTAAAAGACTAATTATTATGCTACCTTTGCACAGTCAAAATACTGCAGCTATTTAATAAATCATTGAGCAGATCCTATATTAAATTAAACTTAATACAATGTTTTTGTTAAACAGATGAAAATAATTTTTGCCGAATTCATAATCTATAAATTTAAATTATACTAATTTAATCATTATTACTAATAATTAAATATTAATTAATAAAATTTAATAAAAAAAATAAATAAATTTATAATAAATTAAAATTAAATAAATAATAAATTTTTACAAACTTAAAATAAAAATTTCTATTCCTATAAATTATTAAAATAAATAAATCATTATATAAAAATTTCAAGCTTATCCCTAAAATAATTTAAATTTAAAATATTAATATAAAAAATAATTATAACTTTTAAAATTTTAAATTAAATTTAAATCTTAAATAACTAAATATAATATAACGAATTAAATTTCAAAACTAATATTATTTTATAAATATTTATAACACAATAAATTAATAATAAAATTAACTCTATAAATTTTGAGAAATTAAAAAAAAATTAAAAATTTTAATCAACCCTGATACAAAAGGTACTAAAAATATTCTTTTTAAAATTTTAATAATTTCTTTCACAATACTATTAAACTATAAATCTAAAAATTAATTTTTAATTAATACTAAAACTTCAAATAAATAAATTACTTTTATAAAAAATCAAATATAAACAAAAATATTAATATTGTTAATTTAAATAAAGTTTTAACAACATCTTATCATTGTAAATGATATACTTAAATTTAGATATTTATTTTAATAAAAATCTTTCTAAATACACTTTCCAGTACATTTACTTTGTTACGACTTGTCTTATTTTTAATAAGAATGACGGGCAATATGTACATATTTTAGATCTTTATTCATATTAACTAAATAAATAAATTTACTATTAAATCCAATTTCATCTTAATTTTCATTTAAAATCCAAAAATAAAATTTAATGTAACCCATTACTAACTTATTTATAAACCACATCTTGACTTAACATAAATTATAAAAATAAATAAAGAAAATAAATTTTTTAATATATTCATGACAGCGATATATGAATTAATTAAAATAAGTAAAATTAATCGTGGATTATCAATTAAAAAACAGGTTCCTCTAATAAGACTAAAATACCGCCAAATTTTTTAAATTTAAAGAACATAACTATTAATTTTTTAGTAAATTAATTTAAATTTTTATAATAGGGTATCTAATCCTAGTTTTAAATAAAATTTAATAGAATAAAATAATTATAATCATAAATCTTAATTAAATTTTACTTTATTAAAAAAAATTAAATTATAAATTATATTTAAATACTAATAACCAAACTATTTTATTTGTATATTATGTTTAACCGCAACTGCTGGCACATACTTAGTTTATACTAAAATTAATAATTAAATCTAAATTTCTTTAATATTTAATACTTAATACTGAGAACTATTAAAATTCTTTAAGAATTTATTAACAATCAAAAAATTTCATGTATTTTTTTAATTAAATAAAATTTTATAACAAAATAAATTATATTTATATATAAAATTATAATAATATGGTTTTATATTATTAAAATAATTAATNNNNNNNNNNNNNNNNNNNNNNNNNNNNNNAATAAGCATTTCTAACAAAATAAATTAAAATTTATAAAATAAAATTTATACTTATTTAAATAATTTAATATAGATATTTATATATAAATTAATTAAAATTCAACTTTTCTTTCTAAACCTTATATATATATATACAATTTATATATGTATATATTCATATAAGGATTTATATATATATATATATATATATATAATAAATGTATAGATAATAACATCATATAAGGATTTATATATATATATATATATATATACAATATATAAGCTATATAGATGTATATATATATTATATATATATACTATATACATAAGAAGTCTATATATGTATACTACTATATATATTAATAAATCCTCTATATACTCTTCTTCTTTCTTTTTTTTTTAAAGGAGGGCTACGCCCCCCTTTTTAGACAATTAGAAACGTCATGCCTCATTAAAACATTTTTTTTTTAAAATTTTACTGATATTTTTTCCAATCTACATCTAAACCAGTAAACATTTTTTTATTAAACAATATTTTTAAAATAAAATGCCTGAAAAAAGGGTTACTTTGATAGAGTAAATCATGTATTATACATACTTTTATTATACTTTAAGAAACTATCTAATCCATAAATTTCAAAAATTTATATGCATAAACACCTAAGTATATTTAAAATAGAAAAATAAGCTAAAATTAAGCTTTTGGATTCATACTTCAACTATAGAATAAAATTCTTTTTTCTGATAAATTTAAATTTAACAAAAATTACATTTTTAACATTATTAATATTTAGCACCTTAATAACTATTTCATCATCAAATTGATTATCAATATGAATAGGATTAGAATTAAATTTGTTTTCTATTATCCCAATCTTAAATTTTAAATCATCAATTTACTCAATTGAAGCTACAATAAAATATTTTTTAATTCAAGCTTTTGCTTCAATTATCTTATTAATTTTCTTAATTAATAAAAACTTATTATTTATAGATAGAAATAACTTATTAATTATACTACCATTATTAATAAAATTAAGTTTAATACCTTTTCATTTATGATTACCTTCAATATTAGAAGGATTAAATTGATTTTCATGTTTATTAATAATAACTTGACAAAAAATCTCACCTTTAATTATAATTTCATATTTAAATATTGATAAAAATATAATTTTTCTAATTACATTAATATCATTAAATTCAATTTTTGGTTTAAATCAAAATTCATTACGTAAAATCTTAGCTATATCATCAATTAATAATACTACCTGAATGTTATTTGCAATTTTAATAAATGAAAAATTATGAATAAACTATTTTTTAATTTATTCAATTTTAAATTTTTTAATTATTAAATTGCTTAATGATTATAACATTAATTATATTAATCAAATAAAATTTTTTAATTTAAATTTTTTTTTAAAATTAAATTTATTAATATTAATTTTTTCAATTATAGGGCTACCCCCTATATTAGGATTTTTAATAAAATGAATATTAATTAAAAACTTAATATATAATAATATATACTTTACTATAATAATATTAATTGTATTAACTATCTTAAATTTATTATTCTATATTAAAATAACTTATTTTTTATTATTTAATTTTAATTTAATAAATAAATGATATTTACAATTAAAAAAAAATAATTTCAATTTTATTATAATAGTAAATTTTTTTAGATTATTCTTTAGTTATTTATTTATTAATTAAGGTTTTAAGTTAATTAATTAAACTATTAATCTTCAAAATTAAAAATATTATATTTTAAACCTTAATTAAATAATTTAATACCTTTAAATTTGCAATTTAATATCATATTTGAATATAAGATTTAATGATAAAAAGATTTCTCAATCTATATATAAATTTACAATTTATAAC
