# Supplementary material for: Discarded sequencing reads uncover natural variation in pest resistance in Thlaspi arvense
Source: eLife. 2024 Dec 19;13:RP95510. doi: 10.7554/eLife.95510 (PMC11658765; doi:10.7554/eLife.95510)
Supplement: Supplementary file 4. — Fasta file combining internal transcribed spacer (ITS) sequences of B. graminis and E. cruciferarum, with structural variants removed. [file elife-95510-supp4.zip]

Archive with 1 entries (1 files):
- S4Table_Mildew_Ta_ITS_genomes.fa
