# Supplementary material for: Discarded sequencing reads uncover natural variation in pest resistance in Thlaspi arvense
Source: eLife. 2024 Dec 19;13:RP95510. doi: 10.7554/eLife.95510 (PMC11658765; doi:10.7554/eLife.95510)
Supplement: Supplementary file 8. — List of T. arvense candidate genes used for the GWA enrichment analysis: orthologs of A. thaliana genes annotated with the GO term ‘defense response’. [file elife-95510-supp8.zip]

Archive with 1 entries (1 files):
- S8Table_DefResp_AtOrtho_genes_BSMT1.txt
