# Supplementary material for: Discarded sequencing reads uncover natural variation in pest resistance in Thlaspi arvense
Source: eLife. 2024 Dec 19;13:RP95510. doi: 10.7554/eLife.95510 (PMC11658765; doi:10.7554/eLife.95510)
Supplement: Supplementary file 9. — List of DMRs called between the 20 samples with the highest and the lowest M. persicae load. [file elife-95510-supp9.zip]

Archive with 1 entries (1 files):
- S9Table_MpersicaeRes_DMRs_20FDR.bed
