# Supplementary material for: Discarded sequencing reads uncover natural variation in pest resistance in Thlaspi arvense
Source: eLife. 2024 Dec 19;13:RP95510. doi: 10.7554/eLife.95510 (PMC11658765; doi:10.7554/eLife.95510)
Supplement: Supplementary file 10. — List of DMRs called between the 20 samples with the highest and the lowest Erysiphales load. [file elife-95510-supp10.zip]

Archive with 1 entries (1 files):
- S10Table_ErysiRes_DMRs_20FDR.bed
